# Supplementary material for: Perinatal complications and maximising lamb survival in an adolescent paradigm characterised by premature delivery and low birthweight
Source: PLoS One. 2021 Nov 15;16(11):e0259890. doi: 10.1371/journal.pone.0259890 (PMC8592415; doi:10.1371/journal.pone.0259890)
Supplement: S1 File — (XLSX) [file pone.0259890.s001.xlsx]

## Sheet: original data, n=370
ID	Nut trt	ON is one	Gestation Length, d	Lamb Sex	Female is one	Birth wt.g	Low Bwt(sex spec control-1.5xSD, 4002,4373g)	Extreme Low Bwt(sex spec cont-3sd, 2838, 3216g)	Quartile based on control-M+F combined	3-way, Birth wt category	Very premature birth (control - 3 x SD, <139d)	Premature birth (control - 1.5 x SD, 140-142d	Term birth , >143 d	3-way delivery category	Girth, cm	Placental Cotyledon weight, g	F-Placental wt.g	Dystocia classifications	Dystocia score:0=no assist, 1=min assist, 2=mod assist, 3=major assist[±Ab± Anal], 4=CS	Maternal health issues beyond delivery	Dopram - LAMB, resp issues at birth	Millophylline - LAMB, resp issues at birth	Oxygen - LAMB, resp issues at birth	One or more respiratory treatments at birth	No. of respiratory treatments at birth	Treated for suspected pneumonia (all cause)	Treated for suspected GI tract infection (after Kaogel or stat failed to dry-up)	Energaid/fluid support with reason	Treated to support kidney function (known low urine output, or blood±protein)	Treated as a precaution to prevent kidney issues	Energaid to prevent/limit protein overload of kidneys	Urine dip with result	Beyond birth intervention to trt pneu± kidney± GI tract (1 or more=Yes)	Died or put-down within first week	Died or put down between end week 1 and end week 4	Died or put down within first 4 weeks	Died or put-down due to severe maternal harm (e.g.sat on it, broken ribs)	Main cause of death	Maternal Behaviour Score (0-24hrs), 0=good, 1=held, 2=harms	Maternal Behaviour Score (>24hrs to 96h)	Poor ewe-lamb bond 0-24h=yes	Poor ewe-lamb bond 24-96=yes	Compromised Lactation Score[0=none, 1=partial early, 2=major, 3=failed]	Colostrum Yield, g	Sufficient yield to meet 50cc /kg, Y/N	Less than 50 cc colostrum yield	4 to 6 feeds by bottle or tube during first 24h, Y/N	First feed by bottle or tube or mixed	Vigour Score <24hr
EL321	Control	0	149	M	0	7650	No	No	4th	Normal	No	No	Yes	term	41.3	115	389	Malpresented	3	Mastitis	No	No	No	No	none	No	No	No	No	No	No	No	No	No	No	No	No	n/a	0	0	no	no	1	156	no	no	no	bottle	1
EL53	Control	0	147	F	1	7150	No	No	4th	Normal	No	No	Yes	term	50	226	642	Tight for size of pelvis	3	none	No	No	No	No	none	No	No	No	No	No	No	No	No	No	No	No	No	n/a	0	0	no	no	0	824	yes	no	no	bottle	0
EL149	Control	0	146	M	0	6770	No	No	4th	Normal	No	No	Yes	term	43.8	245	611	Tight for size of pelvis	3	none	No	No	No	No	none	No	No	No	No	No	No	No	No	No	No	No	No	n/a	0	0	no	no	0	580	yes	no	no	bottle	1
EL48	Control	0	146	F	1	6770	No	No	4th	Normal	No	No	Yes	term	44.5	209	628	Tight for size of pelvis	2	none	Yes	Yes	No	Yes	two	No	No	No	No	No	No	No	No	Yes	n/a	Yes	No	Breach-broken ribs, Euth	0	0	no	no	n/a	179	no	no	no	bottle	2
EL280	ON	1	143	M	0	6680	No	No	4th	Normal	No	No	Yes	term	45	189	678	unremarkable	1	none	No	No	No	No	none	No	No	No	No	No	No	No	No	No	No	No	No	n/a	0	0	no	no	0	364	yes	no	no	bottle	1
EL279	Control	0	144	F	1	6660	No	No	4th	Normal	No	No	Yes	term	44	155	383	Tight for size of pelvis	3	none	No	No	No	No	none	No	No	No	No	No	No	No	No	No	No	No	No	n/a	1	0	yes	no	0	218	no	no	no	bottle	0
EL69	Control	0	148	M	0	6600	No	No	4th	Normal	No	No	Yes	term	43.6	181	628	Malpresented	2	none	No	No	No	No	none	No	No	No	No	No	No	No	No	No	No	No	No	n/a	0	0	no	no	0	876	yes	no	no	bottle	0
EL160	Control	0	146	M	0	6560	No	No	4th	Normal	No	No	Yes	term	44	226	658	Tight for size of pelvis	2	none	No	No	No	No	none	No	No	No	No	No	No	No	No	No	No	No	No	n/a	0	0	no	no	0	1020	yes	no	no	bottle	0
EL228	Control	0	144	M	0	6420	No	No	4th	Normal	No	No	Yes	term	38.5	159	441	Tight for size of pelvis	3	none	No	No	No	No	none	No	No	No	No	No	No	No	No	No	No	No	No	n/a	0	0	no	no	0	720	yes	no	no	bottle	0
EL180	ON	1	144	M	0	6400	No	No	4th	Normal	No	No	Yes	term	44	138	512	C-section, oversize	4	C.section recov	No	No	No	No	none	No	Yes	No	No	No	No	No	Yes	No	No	No	No	n/a	1	1	yes	yes	1	237	no	no	no	bottle	1
EL154	Control	0	145	F	1	6270	No	No	4th	Normal	No	No	Yes	term	41	162	472	Tight for size of pelvis	3	Prolapse	No	No	No	No	none	No	No	No	No	No	No	No	No	No	No	No	No	n/a	0	0	no	no	0	540	yes	no	no	bottle	0
EL98	Control	0	150	M	0	6260	No	No	4th	Normal	No	No	Yes	term	38.7	201	592	Malpresented	3	none	No	No	No	No	none	No	No	No	No	No	No	No	No	No	No	No	No	n/a	0	0	no	no	0	508	yes	no	no	bottle	2
EL238	Control	0	143	M	0	6180	No	No	4th	Normal	No	No	Yes	term	42.5	196	516	unremarkable	1	none	No	No	No	No	none	No	No	No	No	No	No	No	No	No	No	No	No	n/a	0	0	no	no	0	185	no	no	no	bottle	0
EL123	Control	0	149	F	1	6180	No	No	4th	Normal	No	No	Yes	term	41.6	214	666	unremarkable	1	none	No	No	No	No	none	No	No	No	No	No	No	No	No	No	No	No	No	n/a	0	0	no	no	0	523	yes	no	no	bottle	0
EL291	Control	0	148	F	1	6160	No	No	4th	Normal	No	No	Yes	term	43.8	145	549	Tight for size of pelvis	3	none	No	No	No	No	none	No	No	No	No	No	No	No	No	No	No	No	No	n/a	0	0	no	no	0	495	yes	no	no	bottle	0
EL278	ON	1	143	M	0	6150	No	No	4th	Normal	No	No	Yes	term	40.3	137	579	Tight for size of pelvis	2	none	No	No	No	No	none	No	No	No	No	No	No	No	No	No	No	No	No	n/a	0	0	no	no	0	210	no	no	no	bottle	0
EL110	Control	0	146	M	0	6150	No	No	4th	Normal	No	No	Yes	term	36.5	148	496	unremarkable	1	none	No	No	No	No	none	No	No	No	No	No	No	No	No	No	No	No	No	n/a	0	0	no	no	0	2890	yes	no	no	bottle	1
EL97	Control	0	147	F	1	6150	No	No	4th	Normal	No	No	Yes	term	44	244	581	unremarkable	1	none	No	No	No	No	none	No	No	No	No	No	No	No	No	No	No	No	No	n/a	0	0	no	no	0	464	yes	no	no	bottle	0
EL93	ON	1	146	F	1	6150	No	No	4th	Normal	No	No	Yes	term	44	171	568	unremarkable	1	none	No	No	No	No	none	No	No	No	No	No	No	No	No	No	No	No	No	n/a	0	0	no	no	0	180	no	no	no	bottle	0
EL91	Control	0	149	M	0	6120	No	No	4th	Normal	No	No	Yes	term	41.7	165	504	unremarkable	1	none	No	No	No	No	none	No	No	No	No	No	No	No	No	No	No	No	No	n/a	0	0	no	no	0	823	yes	no	no	bottle	2
EL66	Control	0	145	F	1	6120	No	No	4th	Normal	No	No	Yes	term	42.3	149	538	unremarkable	1	none	No	No	No	No	none	No	No	No	No	No	No	No	No	No	No	No	No	n/a	0	0	no	no	0	558	yes	no	no	bottle	0
EL85	Control	0	147	M	0	6100	No	No	4th	Normal	No	No	Yes	term	41.2	123	414	C-section, oversize	4	C.section recov	No	No	No	No	none	No	No	No	No	No	No	No	No	No	No	No	No	n/a	1	0	yes	no	0	296	no	no	no	bottle	1
EL244	ON	1	145	M	0	6060	No	No	4th	Normal	No	No	Yes	term	42.5	177	626	unremarkable	2	none	No	No	No	No	none	No	No	No	No	No	No	No	No	No	No	No	No	n/a	0	0	no	no	0	33	no	yes	no	bottle	0
EL334	ON	1	143	M	0	6050	No	No	4th	Normal	No	No	Yes	term	45	152	438	Tight for size of pelvis	2	none	No	No	No	No	none	No	No	No	No	No	No	No	No	No	No	No	No	n/a	0	0	no	no	0	468	yes	no	no	bottle	1
EL250	Control	0	146	M	0	6040	No	No	4th	Normal	No	No	Yes	term	41	169	517	Tight for size of pelvis	2	none	No	No	No	No	none	No	No	No	No	No	No	No	No	No	No	No	No	n/a	0	0	no	no	0	484	yes	no	no	tube	2
EL42	Control	0	143	M	0	6030	No	No	4th	Normal	No	No	Yes	term	40	204.2	478.2	unremarkable	1	none	No	No	No	No	none	No	No	No	No	No	No	No	No	No	No	No	No	n/a	0	0	no	no	0	796	yes	no	no	bottle	1
EL223	ON	1	142	F	1	6020	No	No	4th	Normal	No	Yes	No	prem	42.5	180	703	unremarkable	1	none	No	No	No	No	none	No	No	No	No	No	No	No	No	No	No	No	No	n/a	0	0	no	no	0	324	yes	no	no	bottle	0
EL130	Control	0	145	F	1	6020	No	No	4th	Normal	No	No	Yes	term	43	158	436	Tight for size of pelvis	2	none	No	No	No	No	none	No	No	No	No	No	No	No	No	No	No	No	No	n/a	0	0	no	no	0	286	no	no	no	mixed	0
EL72	Control	0	147	F	1	6000	No	No	4th	Normal	No	No	Yes	term	40.6	96	364	unremarkable	1	none	No	No	No	No	none	No	No	No	No	No	No	No	No	No	No	No	No	n/a	0	0	no	no	0	492	yes	no	no	bottle	2
EL309	Control	0	142	M	0	5980	No	No	4th	Normal	No	Yes	No	prem	42.4	153	593	Malpresented	3	none	Yes	No	No	Yes	one	No	No	No	No	No	No	No	No	No	No	No	No	n/a	0	0	no	no	0	426	yes	no	no	bottle	0
EL143	ON	1	147	M	0	5980	No	No	4th	Normal	No	No	Yes	term	41.1	96	456	Malpresented	3	none	Yes	Yes	Yes	Yes	three	No	No	No	No	No	No	No	No	No	No	No	No	n/a	0	0	no	no	0	47	no	yes	no	bottle	1
EL139	Control	0	145	M	0	5970	No	No	4th	Normal	No	No	Yes	term	42.5	158	428	Malpresented	3	none	No	No	No	No	none	No	No	No	No	No	No	No	No	No	No	No	No	n/a	0	0	no	no	0	470	yes	no	no	bottle	0
EL41	ON	1	144	M	0	5920	No	No	4th	Normal	No	No	Yes	term	41.3	147.4	556.4	Malpresented	2	none	No	No	No	No	none	No	No	No	No	No	No	No	No	No	No	No	No	n/a	0	0	no	no	0	146	no	no	no	bottle	0
EL219	ON	1	141	M	0	5900	No	No	4th	Normal	No	Yes	No	prem	43	146	497	unremarkable	1	none	No	No	No	No	none	No	No	No	No	No	No	No	No	No	No	No	No	n/a	0	0	no	no	0	334	yes	no	no	bottle	0
EL119	ON	1	144	F	1	5880	No	No	4th	Normal	No	No	Yes	term	38.8	145	505	Malpresented	3	none	No	No	No	No	none	No	No	No	No	No	No	No	No	No	No	No	No	n/a	0	0	no	no	0	64	no	no	no	bottle	0
EL14	ON	1	144	M	0	5860	No	No	4th	Normal	No	No	Yes	term	41.9	122.4	496.4	unremarkable	1	none	No	No	No	No	none	No	No	No	No	No	No	No	No	No	No	No	No	n/a	0	0	no	no	0	434	yes	no	no	bottle	1
EL25	ON	1	143	M	0	5850	No	No	4th	Normal	No	No	Yes	term	40.5	112.7	407.7	unremarkable	1	none	No	No	No	No	none	No	No	No	No	No	No	No	No	No	No	No	No	n/a	0	0	no	no	0	400	yes	no	no	mixed	0
EL115	Control	0	148	M	0	5830	No	No	3rd	Normal	No	No	Yes	term	39.4	190	518	unremarkable	1	none	No	No	No	No	none	No	No	No	No	No	No	No	No	No	No	No	No	n/a	0	0	no	no	0	1288	yes	no	no	bottle	0
EL18	Control	0	145	F	1	5830	No	No	3rd	Normal	No	No	Yes	term	45	184.3	578.3	unremarkable	1	none	No	No	No	No	none	No	No	No	No	No	No	No	No	No	No	No	No	n/a	0	0	no	no	0	638	yes	no	no	mixed	0
EL235	Control	0	144	M	0	5800	No	No	3rd	Normal	No	No	Yes	term	40.4	189	537	unremarkable	1	none	No	No	No	No	none	No	No	No	No	No	No	No	No	No	No	No	No	n/a	0	0	no	no	0	289	yes	no	no	bottle	2
EL265	Control	0	145	M	0	5780	No	No	3rd	Normal	No	No	Yes	term	42	187	428	unremarkable	1	none	No	No	No	No	none	No	No	No	No	No	No	No	No	No	No	No	No	n/a	0	0	no	no	0	96	no	no	no	mixed	0
EL273	Control	0	145	M	0	5750	No	No	3rd	Normal	No	No	Yes	term	39	168	479	Tight for size of pelvis	2	Prolapse	No	No	No	No	none	No	No	No	No	No	No	No	No	No	No	No	No	n/a	0	0	no	no	0	*	n/a	n/a	no	mixed	2
EL144	Control	0	148	M	0	5740	No	No	3rd	Normal	No	No	Yes	term	40	149	463	Tight for size of pelvis	2	none	No	No	No	No	none	No	No	No	No	No	No	No	No	No	No	No	No	n/a	0	0	no	no	0	205	no	no	no	bottle	0
EL65	ON	1	144	M	0	5730	No	No	3rd	Normal	No	No	Yes	term	49	143	423	unremarkable	1	none	No	No	No	No	none	No	No	No	No	No	No	No	No	No	No	No	No	n/a	0	0	no	no	0	20	no	yes	no	bottle	1
EL10	Control	0	145	F	1	5720	No	No	3rd	Normal	No	No	Yes	term	46.8	136	375	unremarkable	1	none	No	No	No	No	none	No	No	No	No	No	No	No	No	No	No	No	No	n/a	0	0	no	no	0	844	yes	no	no	bottle	0
EL7	Control	0	144	F	1	5720	No	No	3rd	Normal	No	No	Yes	term	40.7	139.5	449.5	Tight for size of pelvis	3	none	No	No	No	No	none	No	No	No	No	No	No	No	No	No	No	No	No	n/a	0	0	no	no	0	487	yes	no	no	bottle	0
EL225	Control	0	146	M	0	5700	No	No	3rd	Normal	No	No	Yes	term	41.5	233	837	unremarkable	1	Attempt prolapse	No	No	No	No	none	No	No	No	No	No	No	No	No	No	No	No	No	n/a	0	0	no	no	0	310	yes	no	no	bottle	0
EL88	Control	0	147	F	1	5700	No	No	3rd	Normal	No	No	Yes	term	45	231	701	unremarkable	1	none	No	No	No	No	none	No	No	No	No	No	No	No	No	No	No	No	No	n/a	0	0	no	no	0	1088	yes	no	no	bottle	1
EL136	Control	0	144	M	0	5670	No	No	3rd	Normal	No	No	Yes	term	40	178	498	Malpresented	3	Pneumonia	No	No	No	No	none	No	No	No	No	No	No	No	No	No	No	No	No	n/a	0	0	no	no	0	264	no	no	no	bottle	0
EL271	Control	0	144	M	0	5650	No	No	3rd	Normal	No	No	Yes	term	40	207	499	unremarkable	1	none	No	No	No	No	none	No	No	No	No	No	No	No	No	No	No	No	No	n/a	0	0	no	no	0	410	yes	no	no	mixed	2
EL165	Control	0	145	F	1	5650	No	No	3rd	Normal	No	No	Yes	term	39	129	384	unremarkable	1	none	No	No	No	No	none	No	No	No	No	No	No	No	No	No	No	No	No	n/a	0	0	no	no	0	296	yes	no	no	bottle	0
EL150	ON	1	145	F	1	5650	No	No	3rd	Normal	No	No	Yes	term	41	141	493	unremarkable	1	none	No	No	No	No	none	No	No	No	No	No	No	No	No	No	No	No	No	n/a	0	0	no	no	0	120	no	no	no	bottle	0
EL94	ON	1	143	M	0	5640	No	No	3rd	Normal	No	No	Yes	term	47	144	486	unremarkable	1	none	No	No	No	No	none	No	No	No	No	No	No	No	No	No	No	No	No	n/a	0	0	no	no	0	444	yes	no	no	bottle	0
EL147	Control	0	146	F	1	5610	No	No	3rd	Normal	No	No	Yes	term	41.5	185	463	unremarkable	1	none	No	No	No	No	none	No	Yes	No	No	No	No	No	Yes	No	No	No	No	n/a	0	0	no	no	0	505	yes	no	no	bottle	2
EL200	ON	1	141	M	0	5600	No	No	3rd	Normal	No	Yes	No	prem	41	110	425	Tight for size of pelvis	2	none	No	No	No	No	none	No	Yes	No	No	No	No	No	Yes	No	No	No	No	n/a	0	0	no	no	0	290	yes	no	no	bottle	0
EL106	ON	1	143	M	0	5600	No	No	3rd	Normal	No	No	Yes	term	41.8	166	536	unremarkable	1	none	No	No	No	No	none	No	No	No	No	No	No	No	No	No	No	No	No	n/a	0	0	no	no	0	194	no	no	no	bottle	0
EL95	Control	0	148	F	1	5560	No	No	3rd	Normal	No	No	Yes	term	40.2	148	466	unremarkable	1	none	No	No	No	No	none	No	No	No	No	No	No	No	No	No	No	No	No	n/a	0	0	no	no	0	923	yes	no	no	mixed	2
EL86	Control	0	149	M	0	5560	No	No	3rd	Normal	No	No	Yes	term	40	84	300	Malpresented	3	none	No	No	No	No	none	No	No	n/a	No	No	No	n/a	No	Yes	n/a	Yes	No	Stillbirth	*	*	n/a	n/a	n/a	52	no	no	n/a	n/a	n/a
EL32	ON	1	142	F	1	5560	No	No	3rd	Normal	No	Yes	No	prem	38.5	81	374	Tight for size of pelvis	3	none	No	No	No	No	none	No	No	No	No	No	No	No	No	No	No	No	No	n/a	0	0	no	no	0	478	yes	no	no	bottle	1
EL350	ON	1	142	M	0	5540	No	No	3rd	Normal	No	Yes	No	prem	45.2	95	387	Malpresented	3	Attempt prolapse	No	No	No	No	none	No	No	No	No	No	No	No	No	No	No	No	No	n/a	0	0	no	no	0	226	no	no	no	bottle	1
EL336	ON	1	140	M	0	5540	No	No	3rd	Normal	No	Yes	No	prem	43	131	416	Tight for size of pelvis	2	none	No	No	No	No	none	No	No	No	No	No	No	No	No	No	No	No	No	n/a	0	0	no	no	0	850	yes	no	no	bottle	0
EL146	ON	1	142	M	0	5540	No	No	3rd	Normal	No	Yes	No	prem	43	107	422	unremarkable	1	none	No	No	No	No	none	No	No	No	No	No	No	No	No	No	No	No	No	n/a	0	0	no	no	0	290	yes	no	no	bottle	0
EL112	Control	0	145	F	1	5540	No	No	3rd	Normal	No	No	Yes	term	39.3	164	522	unremarkable	1	none	No	No	No	No	none	No	No	No	No	No	No	No	No	No	No	No	No	n/a	0	0	no	no	0	773	yes	no	no	bottle	0
EL337	ON	1	142	M	0	5500	No	No	3rd	Normal	No	Yes	No	prem	43	122	366	C-section, oversize	4	C.section recov	No	No	No	No	none	No	No	No	No	No	No	No	No	No	No	No	No	n/a	0	0	no	no	0	75	no	no	no	bottle	2
EL264	Control	0	144	M	0	5500	No	No	3rd	Normal	No	No	Yes	term	39.2	168	397	Tight for size of pelvis	3	none	No	No	No	No	none	No	No	No	No	No	No	No	No	No	No	No	No	n/a	0	0	no	no	0	355	yes	no	no	mixed	0
EL141	Control	0	146	M	0	5480	No	No	3rd	Normal	No	No	Yes	term	43	185	478	Tight for size of pelvis	3	none	No	No	No	No	none	No	No	No	No	No	No	No	No	No	No	No	No	n/a	0	0	no	no	0	130	no	no	no	bottle	0
EL8	Control	0	146	F	1	5480	No	No	3rd	Normal	No	No	Yes	term	44	129	481	unremarkable	1	none	No	No	No	No	none	No	No	No	No	No	No	No	No	No	No	No	No	n/a	0	0	no	no	0	1130	yes	no	no	bottle	0
EL83	Control	0	147	M	0	5475	No	No	3rd	Normal	No	No	Yes	term	39.8	116	360	C-section, oversize	4	C.section recov	Yes	No	No	Yes	one	No	No	n/a	No	No	No	n/a	No	Yes	n/a	Yes	No	Neurological issues	*	*	n/a	n/a	n/a	n.d	n/a	n/a	n/a	n/a	n/a
EL105	Control	0	147	M	0	5470	No	No	3rd	Normal	No	No	Yes	term	41.5	176	606	unremarkable	1	none	No	No	No	No	none	No	No	No	No	No	No	No	No	No	No	No	No	n/a	0	0	no	no	0	160	no	no	no	bottle	0
EL214	ON	1	140	M	0	5450	No	No	3rd	Normal	No	Yes	No	prem	39.5	127	368	Tight for size of pelvis	3	none	No	No	No	No	none	No	No	No	No	No	No	No	No	No	No	No	No	n/a	0	0	no	no	0	75	no	no	no	mixed	1
EL145	ON	1	145	M	0	5450	No	No	3rd	Normal	No	No	Yes	term	41	116	431	Malpresented	3	none	No	No	No	No	none	No	No	No	No	No	No	No	No	No	No	No	No	n/a	0	0	no	no	0	224	no	no	no	bottle	2
EL108	Control	0	147	M	0	5450	No	No	3rd	Normal	No	No	Yes	term	40.7	119	397	C-section, oversize	4	C.section recov	No	No	No	No	none	No	No	No	No	No	No	No	No	No	No	No	No	n/a	1	2	yes	yes	0	*	n/a	n/a	no	bottle	0
EL5	Control	0	147	M	0	5450	No	No	3rd	Normal	No	No	Yes	term	39.5	137	459	Tight for size of pelvis	3	none	No	No	No	No	none	No	No	No	No	No	No	No	No	No	No	No	No	n/a	0	0	no	no	0	700	yes	no	no	mixed	0
EL231	ON	1	140	M	0	5420	No	No	3rd	Normal	No	Yes	No	prem	41.4	145	511	Malpresented	3	none	No	No	No	No	none	No	No	No	No	No	No	No	No	No	No	No	No	n/a	0	0	no	no	0	197	no	no	no	bottle	0
EL11	ON	1	141	M	0	5420	No	No	3rd	Normal	No	Yes	No	prem	42.6	124	391	Tight for size of pelvis	3	none	No	No	No	No	none	No	No	No	No	No	No	No	No	No	No	No	No	n/a	0	0	no	no	0	326	yes	no	yes	bottle	1
EL134	ON	1	142	M	0	5400	No	No	3rd	Normal	No	Yes	No	prem	40.5	105	310	unremarkable	1	none	No	No	No	No	none	No	No	No	No	No	No	No	No	No	No	No	No	n/a	0	0	no	no	0	412	yes	no	no	bottle	2
EL47	Control	0	147	M	0	5400	No	No	3rd	Normal	No	No	Yes	term	39	120	424	unremarkable	1	none	No	No	No	No	none	No	No	No	No	No	No	No	No	No	No	No	No	n/a	0	0	no	no	0	570	yes	no	no	bottle	0
EL175	Control	0	143	F	1	5380	No	No	3rd	Normal	No	No	Yes	term	38.5	152	572	unremarkable	1	none	No	No	No	No	none	No	No	No	No	No	No	No	No	No	No	No	No	n/a	0	0	no	no	0	140	no	no	no	bottle	0
EL351	ON	1	144	F	1	5360	No	No	3rd	Normal	No	No	Yes	term	41.25	90	310	Malpresented	2	none	No	No	No	No	none	No	No	No	No	No	No	No	No	No	No	No	No	n/a	0	0	no	no	0	280	yes	no	no	tube	0
EL199	ON	1	139	F	1	5340	No	No	2nd	Normal	Yes	No	No	very prem	39.5	69	280	Tight for size of pelvis	3	none	No	No	No	No	none	No	No	No	No	No	No	No	No	No	No	No	No	n/a	0	0	no	no	0	40	no	yes	no	bottle	0
EL3	ON	1	141	M	0	5310	No	No	2nd	Normal	No	Yes	No	prem	38.4	130.4	522.4	Malpresented	3	none	No	No	No	No	none	No	No	No	No	No	No	No	No	No	No	No	No	n/a	0	0	no	no	0	220	no	no	no	bottle	0
EL368	ON	1	141	M	0	5300	No	No	2nd	Normal	No	Yes	No	prem	42.1	94	407	Tight for size of pelvis	2	none	No	No	No	No	none	No	Yes	No	No	No	No	No	Yes	No	No	No	No	n/a	0	0	no	no	0	490	yes	no	no	bottle	1
EL297	Control	0	144	M	0	5300	No	No	1st	Normal	No	No	Yes	term	38	181	417	unremarkable	1	none	No	No	No	No	none	No	No	No	No	No	No	No	No	No	No	No	No	n/a	0	0	no	no	0	486	yes	no	no	bottle	0
EL242	Control	0	145	M	0	5300	No	No	2nd	Normal	No	No	Yes	term	42	108	363	unremarkable	1	none	No	No	No	No	none	No	No	No	No	No	No	No	No	No	No	No	No	n/a	0	0	no	no	0	388	yes	no	no	bottle	0
EL167	ON	1	144	F	1	5300	No	No	2nd	Normal	No	No	Yes	term	41.5	101	406	Malpresented	2	none	No	No	No	No	none	No	No	No	No	No	No	No	No	No	No	No	No	n/a	0	0	no	no	0	314	yes	no	no	bottle	0
EL159	Control	0	145	M	0	5300	No	No	2nd	Normal	No	No	Yes	term	40	100	397	Malpresented	2	none	No	No	No	No	none	No	No	No	No	No	No	No	No	No	No	No	No	n/a	0	0	no	no	0	459	yes	no	no	bottle	0
EL103	Control	0	146	F	1	5300	No	No	2nd	Normal	No	No	Yes	term	44.5	170	409	Tight for size of pelvis	3	none	No	No	No	No	none	No	No	No	No	No	No	No	No	No	No	No	No	n/a	0	0	no	no	0	478	yes	no	no	bottle	0
EL70	Control	0	143	F	1	5300	No	No	2nd	Normal	No	No	Yes	term	43	131	403	unremarkable	1	none	No	No	No	No	none	No	No	No	No	No	No	No	No	No	No	No	No	n/a	0	0	no	no	0	203	no	no	no	bottle	0
EL19	ON	1	143	M	0	5300	No	No	2nd	Normal	No	No	Yes	term	40.7	135.4	442.4	unremarkable	1	none	No	No	No	No	none	No	No	No	No	No	No	No	No	No	No	No	No	n/a	0	0	no	no	0	320	yes	no	no	tube	1
EL257	Control	0	142	F	1	5280	No	No	2nd	Normal	No	Yes	No	prem	38	120	380	unremarkable	1	none	No	No	No	No	none	No	No	No	No	No	No	No	No	No	No	No	No	n/a	0	0	no	no	0	270	no	no	no	bottle	0
EL166	Control	0	146	M	0	5270	No	No	2nd	Normal	No	No	Yes	term	40	92	304	Malpresented	3	none	No	No	No	No	none	No	No	No	No	No	No	No	No	No	No	No	No	n/a	0	0	no	no	0	535	yes	no	no	bottle	0
EL138	Control	0	145	F	1	5270	No	No	2nd	Normal	No	No	Yes	term	43.1	161	423	unremarkable	1	none	No	No	No	No	none	No	No	No	No	No	No	No	No	No	No	No	No	n/a	0	0	no	no	0	697	yes	no	no	bottle	0
EL114	ON	1	143	M	0	5240	No	No	2nd	Normal	No	No	Yes	term	43.5	225	567	unremarkable	1	none	No	No	No	No	none	No	No	No	No	No	No	No	No	No	No	No	No	n/a	0	0	no	no	0	275	yes	no	no	bottle	0
EL284	ON	1	144	F	1	5230	No	No	2nd	Normal	No	No	Yes	term	42	151	474	Malpresented	3	Attempt prolapse	No	No	No	No	none	No	No	No	No	No	No	No	No	No	No	No	No	n/a	0	0	no	no	0	44	no	yes	no	bottle	0
EL75	Control	0	146	F	1	5230	No	No	2nd	Normal	No	No	Yes	term	39	124	415	Tight for size of pelvis	3	none	No	No	No	No	none	No	No	No	No	No	No	No	No	No	No	No	No	n/a	0	0	no	no	0	566	yes	no	no	bottle	1
EL192	ON	1	142	M	0	5220	No	No	2nd	Normal	No	Yes	No	prem	42.3	115	350	unremarkable	1	none	No	No	No	No	none	No	No	No	No	No	No	No	No	No	No	No	No	n/a	0	0	no	no	0	132	no	no	no	bottle	1
EL99	ON	1	143	F	1	5200	No	No	2nd	Normal	No	No	Yes	term	38.5	100	406	unremarkable	1	none	No	No	No	No	none	No	No	No	No	No	No	No	No	No	No	No	No	n/a	0	0	no	no	0	306	yes	no	no	bottle	0
EL209	ON	1	141	F	1	5170	No	No	2nd	Normal	No	Yes	No	prem	37.3	77	299	unremarkable	1	none	No	Yes	Yes	Yes	two	No	No	Yes-precaution	No	Yes	Yes	No	Yes	No	No	No	No	n/a	0	0	no	no	1	432	yes	no	yes	tube	3
EL266	Control	0	143	F	1	5140	No	No	2nd	Normal	No	No	Yes	term	37	159	462	Malpresented	3	none	Yes	No	No	Yes	one	No	No	No	No	No	No	No	No	No	No	No	No	n/a	0	0	no	no	0	240	no	no	no	bottle	0
EL16	ON	1	144	M	0	5140	No	No	2nd	Normal	No	No	Yes	term	38.6	105.4	360.4	unremarkable	1	none	No	No	No	No	none	No	No	No	No	No	No	No	No	No	No	No	No	n/a	0	0	no	no	0	246	no	no	no	bottle	0
EL12	ON	1	142	M	0	5140	No	No	2nd	Normal	No	Yes	No	prem	42	68	278	Malpresented	3	none	No	No	No	No	none	No	No	No	No	No	No	No	No	No	No	No	No	n/a	0	0	no	no	0	173	no	no	no	bottle	0
EL174	Control	0	145	F	1	5120	No	No	2nd	Normal	No	No	Yes	term	40.4	118	374	unremarkable	1	none	No	No	No	No	none	No	No	No	No	No	No	No	No	No	No	No	No	n/a	0	0	no	no	0	395	yes	no	no	mixed	2
EL45	ON	1	142	M	0	5110	No	No	2nd	Normal	No	Yes	No	prem	39	123.3	492.3	unremarkable	1	none	No	No	No	No	none	No	No	No	No	No	No	No	No	No	No	No	No	n/a	0	0	no	no	0	103	no	no	no	mixed	0
EL226	ON	1	141	M	0	5100	No	No	2nd	Normal	No	Yes	No	prem	41	101	294	Malpresented	2	none	No	No	No	No	none	No	No	No	No	No	No	No	No	No	No	No	No	n/a	0	0	no	no	0	213	no	no	no	bottle	2
EL126	ON	1	142	M	0	5100	No	No	2nd	Normal	No	Yes	No	prem	42.4	100	319	Malpresented	3	none	No	No	No	No	none	No	No	No	No	No	No	No	No	No	No	No	No	n/a	0	0	no	no	0	497	yes	no	no	bottle	0
EL113	ON	1	142	F	1	5100	No	No	2nd	Normal	No	Yes	No	prem	41	80	358	unremarkable	1	none	No	No	No	No	none	No	No	No	No	No	No	No	No	No	No	No	No	n/a	0	0	no	no	0	650	yes	no	no	bottle	0
EL2	ON	1	139	M	0	5100	No	No	2nd	Normal	Yes	No	No	very prem	42.2	127	397	Malpresented	3	none	No	No	No	No	none	No	No	No	No	No	No	No	No	No	No	No	No	n/a	0	0	no	no	0	142	no	no	no	bottle	0
EL363	ON	1	144	M	0	5080	No	No	2nd	Normal	No	No	Yes	term	42	83	273	Tight for size of pelvis	2	Prolapse	No	No	No	No	none	No	No	No	No	No	No	No	No	No	No	No	No	n/a	0	0	no	no	0	394	yes	no	no	bottle	0
EL177	ON	1	143	F	1	5080	No	No	2nd	Normal	No	No	Yes	term	40	142	422	unremarkable	1	none	No	No	No	No	none	No	No	No	No	No	No	No	No	No	No	No	No	n/a	0	0	no	no	0	70	no	no	no	bottle	1
EL68	ON	1	143	M	0	5080	No	No	2nd	Normal	No	No	Yes	term	41	99	432	unremarkable	1	none	No	No	No	No	none	No	No	No	No	No	No	No	No	No	No	No	No	n/a	0	0	no	no	0	252	yes	no	no	bottle	0
EL63	ON	1	141	M	0	5080	No	No	2nd	Normal	No	Yes	No	prem	41	126	484	unremarkable	1	none	No	No	No	No	none	No	No	No	No	No	No	No	No	No	No	No	No	n/a	0	0	no	no	0	467	yes	no	no	bottle	0
EL21	Control	0	143	F	1	5080	No	No	2nd	Normal	No	No	Yes	term	45	112	338	unremarkable	1	none	No	No	No	No	none	No	No	No	No	No	No	No	No	No	No	No	No	n/a	0	0	no	no	0	623	yes	no	no	bottle	0
EL172	Control	0	145	M	0	5070	No	No	2nd	Normal	No	No	Yes	term	39	133	417	Tight for size of pelvis	3	none	No	No	No	No	none	No	No	No	No	No	No	No	No	No	No	No	No	n/a	0	0	no	no	0	108	no	no	no	bottle	2
EL281	Control	0	146	F	1	5050	No	No	2nd	Normal	No	No	Yes	term	36.5	117	336	unremarkable	1	none	No	No	No	No	none	No	No	No	No	No	No	No	No	No	No	No	No	n/a	0	0	no	no	0	796	yes	no	no	tube	2
EL269	ON	1	142	F	1	5050	No	No	2nd	Normal	No	Yes	No	prem	40.5	119	426	unremarkable	1	none	No	No	No	No	none	No	No	No	No	No	No	No	No	No	No	No	No	n/a	0	0	no	no	0	330	yes	no	no	bottle	0
EL248	ON	1	142	M	0	5050	No	No	2nd	Normal	No	Yes	No	prem	42	144	387	unremarkable	1	none	No	No	No	No	none	No	No	No	No	No	No	No	No	No	No	No	No	n/a	0	0	no	no	0	15	no	yes	no	bottle	0
EL260	ON	1	141	F	1	5020	No	No	2nd	Normal	No	Yes	No	prem	36.5	117	412	Malpresented	3	none	No	No	No	No	none	No	No	No	No	No	No	No	No	No	No	No	No	n/a	0	0	no	no	0	204	no	no	no	bottle	0
EL282	Control	0	143	F	1	5010	No	No	2nd	Normal	No	No	Yes	term	42.5	155	461	Tight for size of pelvis	3	none	No	No	No	No	none	No	No	No	No	No	No	No	No	No	No	No	No	n/a	0	0	no	no	0	464	yes	no	no	mixed	0
EL232	ON	1	140	M	0	5010	No	No	2nd	Normal	No	Yes	No	prem	37	112	321	unremarkable	1	none	No	No	No	No	none	No	No	No	No	No	No	No	No	No	No	No	No	n/a	0	0	no	no	0	155	no	no	no	bottle	0
EL44	ON	1	142	F	1	5010	No	No	2nd	Normal	No	Yes	No	prem	40.5	109	339	Malpresented	3	none	Yes	Yes	No	Yes	two	No	No	No	No	No	No	No	No	No	No	No	No	n/a	0	0	no	no	0	86	no	no	no	bottle	0
EL276	ON	1	142	F	1	5000	No	No	2nd	Normal	No	Yes	No	prem	38.6	145	496	unremarkable	1	none	No	No	No	No	none	No	No	No	No	No	No	No	No	No	No	No	No	n/a	0	0	no	no	0	242	no	no	no	bottle	1
EL168	ON	1	140	M	0	5000	No	No	2nd	Normal	No	Yes	No	prem	38.5	110	394	unremarkable	1	none	No	No	No	No	none	No	No	No	No	No	No	No	No	No	No	No	No	n/a	0	0	no	no	0	30	no	yes	yes	bottle	1
EL128	Control	0	144	M	0	5000	No	No	2nd	Normal	No	No	Yes	term	36.8	111	389	Malpresented	2	none	No	No	No	No	none	No	No	No	No	No	No	No	No	No	No	No	No	n/a	0	0	no	no	0	20	no	yes	no	bottle	1
EL100	ON	1	144	M	0	4990	No	No	2nd	Normal	No	No	Yes	term	39.5	113	463	unremarkable	1	none	No	No	No	No	none	No	No	No	No	No	No	No	No	No	No	No	No	n/a	0	1	no	yes	0	472	yes	no	no	bottle	1
EL230	ON	1	141	F	1	4980	No	No	2nd	Normal	No	Yes	No	prem	39.4	84	345	Tight for size of pelvis	3	none	No	No	No	No	none	No	No	No	No	No	No	No	No	No	No	No	No	n/a	0	0	no	no	0	160	no	no	no	bottle	1
EL104	Control	0	147	F	1	4980	No	No	2nd	Normal	No	No	Yes	term	37.4	149	441	unremarkable	1	none	No	No	No	No	none	No	No	No	No	No	No	No	No	No	No	No	No	n/a	0	0	no	no	0	523	yes	no	no	bottle	0
EL323	ON	1	142	M	0	4950	No	No	2nd	Normal	No	Yes	No	prem	38.3	113	363	Tight for size of pelvis	2	none	No	No	No	No	none	No	No	No	No	No	No	No	No	No	No	No	No	n/a	0	0	no	no	0	14	no	yes	no	bottle	2
EL27	ON	1	143	M	0	4950	No	No	2nd	Normal	No	No	Yes	term	41.5	119.5	477.5	Tight for size of pelvis	3	none	No	No	No	No	none	No	No	No	No	No	No	No	No	No	No	No	No	n/a	0	0	no	no	0	250	yes	no	no	bottle	1
EL58	Control	0	145	F	1	4940	No	No	2nd	Normal	No	No	Yes	term	38.8	91	299	unremarkable	1	none	No	No	No	No	none	No	No	No	No	No	No	No	No	No	No	No	No	n/a	0	0	no	no	0	633	yes	no	no	bottle	0
EL301	Control	0	146	M	0	4900	No	No	2nd	Normal	No	No	Yes	term	39.5	104	348	unremarkable	1	none	No	No	No	No	none	No	No	No	No	No	No	No	No	No	No	No	No	n/a	0	0	no	no	0	10	no	yes	no	bottle	0
EL59	ON	1	143	M	0	4900	No	No	2nd	Normal	No	No	Yes	term	42	114	418	unremarkable	1	none	No	No	No	No	none	No	No	No	No	No	No	No	No	No	No	No	No	n/a	0	0	no	no	0	200	no	no	no	bottle	0
EL218	ON	1	141	F	1	4880	No	No	2nd	Normal	No	Yes	No	prem	38.6	109	317	Tight for size of pelvis	2	Pneumonia	No	No	No	No	none	No	No	No	No	No	No	No	No	No	No	No	No	n/a	0	0	no	no	0	211	no	no	no	bottle	2
EL161	Control	0	146	F	1	4880	No	No	2nd	Normal	No	No	Yes	term	37.4	106	387	unremarkable	1	none	No	No	No	No	none	No	No	No	No	No	No	No	No	No	No	No	No	n/a	0	0	no	no	2	91	no	no	no	bottle	1
EL153	Control	0	144	F	1	4880	No	No	2nd	Normal	No	No	Yes	term	39.4	142	479	unremarkable	1	none	No	No	No	No	none	No	No	No	No	No	No	No	No	No	No	No	No	n/a	0	0	no	no	0	533	yes	no	no	bottle	0
EL39	ON	1	141	F	1	4880	No	No	2nd	Normal	No	Yes	No	prem	*	*	*	Tight for size of pelvis	3	none	Yes	No	No	Yes	one	No	No	No	No	No	No	No	No	No	No	No	No	n/a	0	0	no	no	0	277	yes	no	no	bottle	0
EL135	ON	1	139	M	0	4870	No	No	2nd	Normal	Yes	No	No	very prem	38	129	442	Malpresented	3	none	No	Yes	No	Yes	one	Yes	No	No	No	No	No	No	Yes	No	No	No	No	n/a	0	0	no	no	0	420	yes	no	no	mixed	1
EL101	Control	0	146	F	1	4870	No	No	2nd	Normal	No	No	Yes	term	40	80	263	unremarkable	1	none	No	No	No	No	none	No	No	No	No	No	No	No	No	No	No	No	No	n/a	0	0	no	no	0	190	no	no	no	bottle	0
EL308	Control	0	143	F	1	4860	No	No	2nd	Normal	No	No	Yes	term	39	76	314	Malpresented	3	none	No	No	No	No	none	No	No	No	No	No	No	No	No	No	No	No	No	n/a	0	0	no	no	0	190	no	no	no	bottle	0
EL117	Control	0	147	F	1	4850	No	No	2nd	Normal	No	No	Yes	term	38	128	373	unremarkable	1	none	No	No	No	No	none	No	No	No	No	No	No	No	No	No	No	No	No	n/a	0	0	no	no	0	484	yes	no	no	bottle	0
EL23	ON	1	142	F	1	4830	No	No	2nd	Normal	No	Yes	No	prem	40	98	369	unremarkable	1	none	No	No	No	No	none	No	No	No	No	No	No	No	No	No	No	No	No	n/a	0	0	no	no	0	398	yes	no	no	bottle	2
EL54	Control	0	145	F	1	4810	No	No	2nd	Normal	No	No	Yes	term	43	125	443	Malpresented	3	none	No	No	No	No	none	No	No	No	No	No	No	No	No	No	No	No	No	n/a	0	0	no	no	0	890	yes	no	no	bottle	0
EL9	ON	1	141	F	1	4810	No	No	2nd	Normal	No	Yes	No	prem	42	72.5	269.5	unremarkable	1	none	No	No	No	No	none	No	No	No	No	No	No	No	No	No	No	No	No	n/a	0	0	no	no	0	85	no	no	no	bottle	1
EL277	Control	0	143	F	1	4800	No	No	2nd	Normal	No	No	Yes	term	36.5	151	374	unremarkable	1	none	No	No	No	No	none	No	No	No	No	No	No	No	No	No	No	No	No	n/a	0	0	no	no	0	806	yes	no	no	bottle	1
EL71	ON	1	144	M	0	4780	No	No	2nd	Normal	No	No	Yes	term	38	74	343	Malpresented	3	none	No	No	No	No	none	No	No	No	No	No	No	No	No	No	No	No	No	n/a	0	0	no	no	0	768	yes	no	yes	bottle	1
EL137	ON	1	145	F	1	4770	No	No	1st	Normal	No	No	Yes	term	40.4	109	386	unremarkable	1	none	No	No	No	No	none	No	No	No	No	No	No	No	No	No	No	No	No	n/a	0	0	no	no	0	144	no	no	no	bottle	0
EL87	Control	0	147	M	0	4770	No	No	1st	Normal	No	No	Yes	term	39	132	397	Tight for size of pelvis	2	none	No	No	No	No	none	No	No	No	No	No	No	No	No	No	No	No	No	n/a	0	0	no	no	0	116	no	no	no	bottle	0
EL31	Control	0	143	F	1	4770	No	No	1st	Normal	No	No	Yes	term	39.5	122	382	unremarkable	1	none	No	No	No	No	none	No	No	No	No	No	No	No	No	No	No	No	No	n/a	0	0	no	no	0	514	yes	no	no	bottle	1
EL190	ON	1	141	M	0	4760	No	No	1st	Normal	No	Yes	No	prem	39	172	489	unremarkable	1	none	No	No	No	No	none	No	Yes	No	No	No	No	No	Yes	No	No	No	No	n/a	0	0	no	no	0	173	no	no	no	bottle	0
EL332	ON	1	141	F	1	4750	No	No	1st	Normal	No	Yes	No	prem	40.5	96	386	Malpresented	2	none	No	No	No	No	none	No	No	No	No	No	No	No	No	No	No	No	No	n/a	0	0	no	no	0	382	yes	no	no	bottle	0
EL234	ON	1	141	F	1	4750	No	No	1st	Normal	No	Yes	No	prem	40.4	130	328	unremarkable	1	none	No	No	No	No	none	No	No	No	No	No	No	No	No	No	No	No	No	n/a	0	0	no	no	0	300	yes	no	no	bottle	0
EL30	ON	1	143	M	0	4750	No	No	1st	Normal	No	No	Yes	term	40	83	305	unremarkable	1	none	No	No	No	No	none	No	No	No	No	No	No	No	No	No	No	No	No	n/a	0	0	no	no	0	248	yes	no	no	bottle	0
EL49	ON	1	142	F	1	4740	No	No	1st	Normal	No	Yes	No	prem	36.2	173	415	Malpresented	3	Prolapse	No	No	No	No	none	No	No	No	No	No	No	No	No	No	No	No	No	n/a	1	1	yes	yes	2	568	yes	no	no	bottle	1
EL111	ON	1	142	M	0	4730	No	No	1st	Normal	No	Yes	No	prem	41	98	388	unremarkable	1	none	No	No	No	No	none	No	No	No	No	No	No	No	No	No	No	No	No	n/a	0	0	no	no	0	105	no	no	no	bottle	1
EL329	Control	0	143	F	1	4720	No	No	1st	Normal	No	No	Yes	term	35.5	105	330	unremarkable	1	none	No	No	No	No	none	No	No	No	No	No	No	No	No	No	No	No	No	n/a	0	0	no	no	0	1103	yes	no	no	bottle	0
EL102	ON	1	140	M	0	4720	No	No	1st	Normal	No	Yes	No	prem	36.3	72	306	unremarkable	1	none	No	No	No	No	none	No	No	No	No	No	No	No	No	No	No	No	No	n/a	0	0	no	no	0	199	no	no	no	bottle	0
EL343	ON	1	141	F	1	4710	No	No	1st	Normal	No	Yes	No	prem	41	125	395	Tight for size of pelvis	2	Attempt prolapse	No	No	No	No	none	No	No	No	No	No	No	No	No	No	No	No	No	n/a	0	0	no	no	0	390	yes	no	no	bottle	0
EL194	ON	1	137	F	1	4700	No	No	1st	Normal	Yes	No	No	very prem	38	53	241	unremarkable	1	none	No	No	No	No	none	No	Yes	No	No	No	No	No	Yes	No	No	No	No	n/a	0	0	no	no	1	50	no	yes	no	bottle	1
EL125	Control	0	146	M	0	4700	No	No	1st	Normal	No	No	Yes	term	40	102	357	Malpresented	2	none	No	No	No	No	none	No	No	No	No	No	No	No	No	No	No	No	No	n/a	0	0	no	no	0	700	yes	no	no	bottle	0
EL96	ON	1	143	F	1	4700	No	No	1st	Normal	No	No	Yes	term	41	99	331	unremarkable	1	none	No	No	No	No	none	No	No	No	No	No	No	No	No	No	No	No	No	n/a	0	0	no	no	0	248	yes	no	no	bottle	0
EL203	ON	1	138	M	0	4680	No	No	1st	Normal	Yes	No	No	very prem	37.9	114	375	unremarkable	1	none	No	No	No	No	none	No	No	No	No	No	No	No	No	No	No	No	No	n/a	0	0	no	no	0	331	yes	no	no	bottle	0
EL4	ON	1	143	M	0	4680	No	No	1st	Normal	No	No	Yes	term	41.3	86	348	Malpresented	2	none	No	No	No	No	none	No	No	No	No	No	No	No	No	No	No	No	No	n/a	0	0	no	no	0	229	no	no	no	bottle	1
EL241	ON	1	141	M	0	4650	No	No	1st	Normal	No	Yes	No	prem	38	133	362	unassisted	0	none	No	No	No	No	none	No	No	No	No	No	No	No	No	No	No	No	No	n/a	0	0	no	no	0	192	no	no	no	tube	0
EL170	Control	0	144	F	1	4650	No	No	1st	Normal	No	No	Yes	term	39	136	334	unremarkable	1	none	No	No	No	No	none	No	No	No	No	No	No	No	No	No	No	No	No	n/a	0	0	no	no	0	160	no	no	no	bottle	0
EL29	Control	0	147	F	1	4650	No	No	1st	Normal	No	No	Yes	term	38	97.4	291.4	unremarkable	1	none	No	No	No	No	none	No	No	No	No	No	No	No	No	No	No	No	No	n/a	0	0	no	no	0	502	no	no	no	bottle	0
EL215	Control	0	143	F	1	4640	No	No	1st	Normal	No	No	Yes	term	35.5	118	368	unremarkable	1	none	No	No	No	No	none	No	No	No	No	No	No	No	No	No	No	No	No	n/a	0	0	no	no	0	208	no	no	no	bottle	0
EL109	ON	1	141	M	0	4640	No	No	1st	Normal	No	Yes	No	prem	39.4	97	387	unremarkable	1	none	No	No	No	No	none	No	No	No	No	No	No	No	No	No	No	No	No	n/a	0	0	no	no	0	60	no	no	no	bottle	0
EL311	Control	0	144	M	0	4620	No	No	1st	Normal	No	No	Yes	term	38	95	296	unremarkable	1	none	No	No	No	No	none	No	No	No	No	No	No	No	No	No	No	No	No	n/a	0	0	no	no	0	50	no	yes	no	bottle	0
EL156	Control	0	145	F	1	4620	No	No	1st	Normal	No	No	Yes	term	39.5	104	392	unremarkable	1	none	No	No	No	No	none	No	No	No	No	No	No	No	No	No	No	No	No	n/a	0	0	no	no	0	482	yes	no	no	bottle	0
EL121	Control	0	146	M	0	4610	No	No	1st	Normal	No	No	Yes	term	36	100	322	Malpresented	3	none	No	No	No	No	none	No	No	No	No	No	No	No	No	No	No	No	No	n/a	0	0	no	no	0	614	yes	no	no	bottle	0
EL360	ON	1	143	F	1	4600	No	No	1st	Normal	No	No	Yes	term	36.5	86	340	Malpresented	2	none	No	No	No	No	none	No	No	No	No	No	No	No	No	No	No	No	No	n/a	0	0	no	no	0	414	yes	no	no	bottle	1
EL185	ON	1	138	M	0	4600	No	No	1st	Normal	Yes	No	No	very prem	39	144	466	unremarkable	1	none	No	No	No	No	none	No	No	No	No	No	No	No	No	No	No	No	No	n/a	0	0	no	no	0	226	no	no	no	bottle	0
EL197	ON	1	142	M	0	4580	No	No	1st	Normal	No	Yes	No	prem	41.2	62	246	unremarkable	1	none	No	No	No	No	none	No	No	No	No	No	No	No	No	No	No	No	No	n/a	0	0	no	no	0	30	no	yes	no	bottle	1
EL246	ON	1	142	M	0	4550	No	No	1st	Normal	No	Yes	No	prem	38	91	335	unremarkable	1	none	No	No	No	No	none	No	No	No	No	No	No	No	No	No	No	No	No	n/a	0	0	no	no	0	173	no	no	no	bottle	1
EL256	ON	1	142	M	0	4530	No	No	1st	Normal	No	Yes	No	prem	38	84	304	unremarkable	1	none	No	No	No	No	none	No	No	No	No	No	No	No	No	No	No	No	No	n/a	0	0	no	no	0	165	no	no	no	bottle	1
EL245	ON	1	142	F	1	4520	No	No	1st	Normal	No	Yes	No	prem	45.5	127	326	unassisted	0	none	No	No	No	No	none	No	No	No	No	No	No	No	No	No	No	No	No	n/a	1	1	yes	yes	1	208	no	no	no	bottle	1
EL34	ON	1	142	M	0	4520	No	No	1st	Normal	No	Yes	No	prem	39	90.7	380.7	unremarkable	1	none	No	No	No	No	none	No	No	No	No	No	No	No	No	No	No	No	No	n/a	0	0	no	no	0	71	no	no	no	mixed	1
EL243	ON	1	140	M	0	4510	No	No	1st	Normal	No	Yes	No	prem	39	68	265	Tight for size of pelvis	3	Prolapse	No	No	No	No	none	No	No	No	No	No	No	No	No	No	No	No	No	n/a	0	0	no	no	1	154	no	no	no	bottle	2
EL181	ON	1	142	F	1	4510	No	No	1st	Normal	No	Yes	No	prem	34.1	89	270	unremarkable	1	none	No	No	No	No	none	No	Yes	No	No	No	No	No	Yes	No	No	No	No	n/a	0	0	no	no	0	151	no	no	no	bottle	1
EL20	ON	1	141	F	1	4490	No	No	1st	Normal	No	Yes	No	prem	35.5	113.4	431.4	Malpresented	3	none	No	No	No	No	none	No	No	No	No	No	No	No	No	No	No	No	No	n/a	0	0	no	no	0	239	yes	no	no	bottle	0
EL182	ON	1	138	F	1	4480	No	No	1st	Normal	Yes	No	No	very prem	34.4	89	313	unremarkable	1	none	No	No	No	No	none	No	No	No	No	No	No	No	No	No	No	No	No	n/a	0	0	no	no	0	14	no	yes	no	bottle	1
EL61	ON	1	142	F	1	4480	No	No	1st	Normal	No	Yes	No	prem	37.5	104	396	Malpresented	2	none	No	No	No	No	none	No	No	No	No	No	No	No	No	No	No	No	No	n/a	0	0	no	no	0	700	yes	no	no	bottle	0
EL124	ON	1	144	M	0	4470	No	No	1st	Normal	No	No	Yes	term	37.1	82	352	Malpresented	3	none	No	No	No	No	none	No	No	No	No	No	No	No	No	No	No	No	No	n/a	0	0	no	no	0	181	no	no	no	bottle	0
EL120	ON	1	144	F	1	4470	No	No	1st	Normal	No	No	Yes	term	35.6	105	330	unremarkable	1	none	No	No	No	No	none	No	No	No	No	No	No	No	No	No	No	No	No	n/a	0	0	no	no	0	167	no	no	no	bottle	0
EL310	ON	1	141	F	1	4460	No	No	1st	Normal	No	Yes	No	prem	34	87	303	unremarkable	1	none	No	No	No	No	none	No	No	No	No	No	No	No	No	No	No	No	No	n/a	0	0	no	no	0	485	yes	no	no	bottle	0
EL164	ON	1	143	M	0	4450	No	No	1st	Normal	No	No	Yes	term	34.8	85	326	Malpresented	3	none	No	No	No	No	none	No	No	No	No	No	No	No	No	No	No	No	No	n/a	0	0	no	no	0	12	no	yes	no	bottle	1
EL79	Control	0	145	F	1	4440	No	No	1st	Normal	No	No	Yes	term	26.5	97	298	Malpresented	3	none	No	No	No	No	none	No	No	No	No	No	No	No	No	No	No	No	No	n/a	1	1	yes	yes	1	75	no	no	yes	bottle	1
EL333	ON	1	140	F	1	4430	No	No	1st	Normal	No	Yes	No	prem	41	99	404	Tight for size of pelvis	2	none	No	No	No	No	none	No	No	No	No	No	No	No	No	No	No	No	No	n/a	0	0	no	no	0	220	yes	no	no	bottle	0
EL198	ON	1	140	F	1	4430	No	No	1st	Normal	No	Yes	No	prem	40	105	418	unremarkable	1	none	No	No	No	No	none	No	No	No	No	No	No	No	No	No	No	No	No	n/a	0	0	no	no	0	270	yes	no	no	bottle	0
EL364	ON	1	142	M	0	4420	No	No	1st	Normal	No	Yes	No	prem	35.8	75	301	Malpresented	2	none	No	No	No	No	none	No	No	No	No	No	No	No	No	No	No	No	No	n/a	0	0	no	no	0	187	no	no	no	bottle	0
EL179	Control	0	144	F	1	4420	No	No	1st	Normal	No	No	Yes	term	38.5	78	200	unremarkable	1	Prolapse	No	No	No	No	none	No	No	No	No	No	No	No	No	No	No	No	No	n/a	0	0	no	no	1	170	no	no	no	n/a	1
EL17	ON	1	140	M	0	4420	No	No	1st	Normal	No	Yes	No	prem	39	78.1	329.1	Malpresented	1	none	No	No	No	No	none	No	No	No	No	No	No	No	No	No	No	No	No	n/a	0	0	no	no	0	215	no	no	no	bottle	1
EL148	Control	0	142	F	1	4400	No	No	1st	Normal	No	Yes	No	prem	37	100	402	Tight for size of pelvis	3	none	No	No	No	No	none	No	No	No	No	No	No	No	No	No	No	No	No	n/a	0	0	no	no	0	276	yes	no	no	mixed	2
EL22	ON	1	140	M	0	4400	No	No	1st	Normal	No	Yes	No	prem	39	72	255	unremarkable	1	none	No	No	No	No	none	No	No	No	No	No	No	No	No	No	No	No	No	n/a	0	0	no	no	0	50	no	yes	no	bottle	0
EL325	ON	1	142	M	0	4390	No	No	1st	Normal	No	Yes	No	prem	37.6	92	361	Tight for size of pelvis	2	none	No	No	No	No	none	No	No	No	No	No	No	No	No	No	No	No	No	n/a	0	0	no	no	0	23	no	yes	no	bottle	0
EL292	ON	1	141	F	1	4380	No	No	1st	Normal	No	Yes	No	prem	38.2	86	310	Malpresented	2	none	No	No	No	No	none	No	No	No	No	No	No	No	No	No	No	No	No	n/a	0	0	no	no	0	38	no	yes	no	bottle	0
EL324	Control	0	145	M	0	4370	Yes	No	1st	LBW	No	No	Yes	term	37	105	301	Malpresented	3	none	No	No	No	No	none	No	No	No	No	No	No	No	No	No	No	No	No	n/a	0	0	no	no	0	492	yes	no	no	bottle	0
EL202	ON	1	139	F	1	4360	No	No	1st	Normal	Yes	No	No	very prem	34.5	44	172	unassisted	0	none	No	No	No	No	none	No	No	No	No	No	No	No	No	No	No	No	No	n/a	0	0	no	no	0	258	yes	no	no	bottle	0
EL275	ON	1	141	F	1	4350	No	No	1st	Normal	No	Yes	No	prem	37	127	375	unremarkable	1	none	No	No	No	No	none	No	No	No	No	No	No	No	No	No	No	No	No	n/a	0	0	no	no	0	40	no	yes	no	bottle	1
EL33	ON	1	143	M	0	4330	Yes	No	1st	LBW	No	No	Yes	term	41	71.2	378.2	unremarkable	1	none	No	No	No	No	none	No	No	No	No	No	No	No	No	No	No	No	No	n/a	0	0	no	no	0	56	no	no	no	bottle	1
EL328	ON	1	144	M	0	4320	Yes	No	1st	LBW	No	No	Yes	term	37.7	91	367	unremarkable	1	none	No	No	No	No	none	No	No	No	No	No	No	No	No	No	No	No	No	n/a	0	0	no	no	0	81	no	no	no	bottle	0
EL212	ON	1	140	F	1	4310	No	No	1st	Normal	No	Yes	No	prem	33.4	77	310	unremarkable	1	none	No	No	No	No	none	No	No	No	No	No	No	No	No	No	No	No	No	n/a	0	0	no	no	0	241	yes	no	no	bottle	1
EL74	ON	1	141	M	0	4280	Yes	No	1st	LBW	No	Yes	No	prem	35.9	80	251	unremarkable	1	none	No	No	No	No	none	No	No	No	No	No	No	No	No	No	No	No	No	n/a	0	0	no	no	0	211	yes	no	no	bottle	1
EL322	Control	0	144	M	0	4270	Yes	No	1st	LBW	No	No	Yes	term	39	*	*	Tight for size of pelvis	3	none	Yes	Yes	No	Yes	two	No	No	Yes-precaution	No	Yes	Yes	No	Yes	Yes	n/a	Yes	No	Neurological issues	0	*	no	n/a	n/a	150	no	no	n/a	tube	3
EL129	ON	1	144	M	0	4260	Yes	No	1st	LBW	No	No	Yes	term	38	94	309	unassisted	0	Prolapse	No	No	No	No	none	No	No	No	No	No	No	No	No	No	No	No	No	n/a	0	0	no	no	0	330	yes	no	no	bottle	2
EL316	ON	1	142	M	0	4250	Yes	No	1st	LBW	No	Yes	No	prem	36.3	91	411	unremarkable	1	none	No	No	No	No	none	No	No	No	No	No	No	No	No	No	No	No	No	n/a	0	0	no	no	0	164	no	no	no	bottle	1
EL254	ON	1	143	F	1	4250	No	No	1st	Normal	No	No	Yes	term	39	71	280	unremarkable	1	none	No	No	No	No	none	No	No	No	No	No	No	No	No	No	No	No	No	n/a	0	0	no	no	0	385	yes	no	no	bottle	0
EL237	ON	1	141	F	1	4230	No	No	1st	Normal	No	Yes	No	prem	38	72	383	unremarkable	1	none	No	No	No	No	none	No	No	No	No	No	No	No	No	No	No	No	No	n/a	0	0	no	no	0	5	no	yes	no	bottle	0
EL253	ON	1	142	M	0	4220	Yes	No	1st	LBW	No	Yes	No	prem	39	54	205	unremarkable	1	none	No	No	No	No	none	No	No	No	No	No	No	No	No	No	No	No	No	n/a	0	0	no	no	0	65	no	no	no	bottle	1
EL320	ON	1	142	F	1	4200	No	No	1st	Normal	No	Yes	No	prem	35	95	340	unremarkable	1	none	No	No	No	No	none	No	No	No	No	No	No	No	No	No	No	No	No	n/a	0	0	no	no	0	224	yes	no	no	bottle	0
EL255	ON	1	135	F	1	4180	No	No	1st	Normal	Yes	No	No	very prem	39.5	70	255	unassisted	0	none	No	No	No	No	none	No	No	No	No	No	No	No	No	No	No	No	No	n/a	0	0	no	no	0	180	no	no	no	tube	2
EL224	ON	1	140	F	1	4170	No	No	1st	Normal	No	Yes	No	prem	42	73	277	unremarkable	1	none	No	No	No	No	none	No	No	No	No	No	No	No	No	No	No	No	No	n/a	0	0	no	no	0	125	no	no	no	bottle	2
EL35	ON	1	138	F	1	4160	No	No	1st	Normal	Yes	No	No	very prem	39.5	88	324	unremarkable	1	none	No	No	No	No	none	No	No	No	No	No	No	No	No	No	No	No	No	n/a	0	0	no	no	0	433	yes	no	no	bottle	0
EL330	Control	0	144	F	1	4150	No	No	1st	Normal	No	No	Yes	term	38	127	356	unremarkable	1	none	No	No	No	No	none	No	No	No	No	No	No	No	No	No	No	No	No	n/a	1	0	yes	no	0	245	yes	no	no	bottle	2
EL73	ON	1	140	F	1	4150	No	No	1st	Normal	No	Yes	No	prem	37.5	94	336	Malpresented	3	none	No	No	No	No	none	No	No	No	No	No	No	No	No	No	No	No	No	n/a	0	0	no	no	0	126	no	no	no	bottle	1
EL359	ON	1	140	M	0	4140	Yes	No	1st	LBW	No	Yes	No	prem	38	68	268	unremarkable	1	none	No	No	No	No	none	No	No	No	No	No	No	No	No	No	No	No	No	n/a	0	0	no	no	0	552	yes	no	no	bottle	0
EL344	ON	1	142	F	1	4140	No	No	1st	Normal	No	Yes	No	prem	38.2	82	312	Malpresented	2	none	No	No	No	No	none	No	No	No	No	No	No	No	No	No	No	No	No	n/a	0	0	no	no	0	329	yes	no	no	bottle	0
EL338	ON	1	141	M	0	4140	Yes	No	1st	LBW	No	Yes	No	prem	36.5	86	290	unassisted	0	none	No	No	No	No	none	No	No	No	No	No	No	No	No	No	No	No	No	n/a	0	0	no	no	0	430	yes	no	no	bottle	0
EL272	ON	1	138	F	1	4140	No	No	1st	Normal	Yes	No	No	very prem	35.4	108	319	unremarkable	1	none	No	No	No	No	none	No	No	No	No	No	No	No	No	No	No	No	No	n/a	0	0	no	no	0	194	no	no	no	bottle	0
EL213	ON	1	139	M	0	4140	Yes	No	1st	LBW	Yes	No	No	very prem	38.1	79	251	unremarkable	1	none	No	No	No	No	none	No	Yes	No	No	No	No	No	Yes	No	No	No	No	n/a	0	0	no	no	0	72	no	no	no	bottle	0
EL261	ON	1	140	F	1	4130	No	No	1st	Normal	No	Yes	No	prem	35	65	238	unassisted	0	none	No	No	No	No	none	No	No	No	No	No	No	No	No	No	No	No	No	n/a	0	0	no	no	0	58	no	no	no	mixed	0
EL211	ON	1	140	F	1	4130	No	No	1st	Normal	No	Yes	No	prem	38	63	230	unremarkable	1	none	No	No	No	No	none	No	No	No	No	No	No	No	No	No	No	No	No	n/a	0	0	no	no	0	382	yes	no	no	bottle	0
EL342	ON	1	143	M	0	4120	Yes	No	1st	LBW	No	No	Yes	term	36	106	358	unremarkable	1	none	No	No	No	No	none	No	No	No	No	No	No	No	No	No	No	No	No	n/a	0	0	no	no	0	312	yes	no	no	bottle	0
EL201	ON	1	140	M	0	4110	Yes	No	1st	LBW	No	Yes	No	prem	39.5	74	365	unremarkable	1	none	No	No	No	No	none	No	No	No	No	No	No	No	No	No	No	No	No	n/a	0	0	no	no	0	220	yes	no	no	bottle	1
EL293	Control	0	144	F	1	4100	No	No	1st	Normal	No	No	Yes	term	35.5	58	266	Tight for size of pelvis	2	none	No	No	No	No	none	No	No	No	No	No	No	No	No	No	No	No	No	n/a	1	0	yes	no	0	447	yes	no	no	bottle	0
EL142	Control	0	146	F	1	4100	No	No	1st	Normal	No	No	Yes	term	34.7	125	345	unremarkable	1	none	No	No	No	No	none	No	No	No	No	No	No	No	No	No	No	No	No	n/a	0	0	no	no	0	323	yes	no	no	bottle	1
EL62	ON	1	144	M	0	4070	Yes	No	1st	LBW	No	No	Yes	term	36.8	87	335	Malpresented	3	none	No	No	No	No	none	No	No	No	No	No	No	No	No	No	No	No	No	n/a	1	1	yes	yes	0	349	yes	no	no	bottle	2
EL131	ON	1	138	F	1	4060	No	No	1st	Normal	Yes	No	No	very prem	38	45	153	unremarkable	1	none	No	Yes	No	Yes	one	No	No	No	No	No	No	No	No	Yes	n/a	Yes	No	Neurological issues, euth	*	*	n/a	n/a	n/a	65	no	no	n/a	tube	3
EL89	ON	1	141	M	0	4060	Yes	No	1st	LBW	No	Yes	No	prem	36.5	101	375	unremarkable	1	none	No	No	No	No	none	No	No	No	No	No	No	No	No	No	No	No	No	n/a	0	0	no	no	0	28	no	yes	no	bottle	2
EL287	ON	1	143	F	1	4050	No	No	1st	Normal	No	No	Yes	term	37.3	93	427	unremarkable	1	none	No	No	No	No	none	No	No	No	No	No	No	No	No	No	No	No	No	n/a	0	0	no	no	0	146	no	no	no	bottle	0
EL176	ON	1	141	F	1	4050	No	No	1st	Normal	No	Yes	No	prem	39	86	343	Tight for size of pelvis	2	none	No	No	Yes	Yes	one	No	No	No	No	No	No	No	No	Yes	n/a	Yes	Yes	M-harm, Euth	2	0	yes	no	0	28	no	yes	yes	mixed	3
EL163	ON	1	146	M	0	4050	Yes	No	1st	LBW	No	No	Yes	term	34	70	290	unremarkable	1	none	No	No	No	No	none	No	No	No	No	No	No	No	No	No	No	No	No	n/a	0	0	no	no	0	240	yes	no	no	mixed	0
EL92	ON	1	141	M	0	4050	Yes	No	1st	LBW	No	Yes	No	prem	38	80	336	unassisted	0	none	No	No	No	No	none	No	No	No	No	No	No	No	No	No	No	No	No	n/a	0	0	no	no	0	130	no	no	no	bottle	0
EL356	ON	1	142	F	1	4040	No	No	1st	Normal	No	Yes	No	prem	35.1	83	302	Tight for size of pelvis	2	none	No	No	No	No	none	No	No	No	No	No	No	No	No	No	No	No	No	n/a	0	0	no	no	0	92	no	no	no	bottle	1
EL340	ON	1	142	F	1	4040	No	No	1st	Normal	No	Yes	No	prem	34.8	55	278	Malpresented	3	none	No	No	No	No	none	No	No	No	No	No	No	No	No	No	No	No	No	n/a	0	0	no	no	3	266	yes	no	no	bottle	0
EL300	ON	1	142	F	1	4040	No	No	1st	Normal	No	Yes	No	prem	37.6	86	336	Malpresented	2	none	No	No	No	No	none	No	No	No	No	No	No	No	No	No	No	No	No	n/a	0	0	no	no	0	32	no	yes	no	bottle	0
EL299	ON	1	142	F	1	4020	Yes	No	1st	LBW	No	Yes	No	prem	34.5	73	279	Malpresented	3	none	No	No	No	No	none	No	No	No	No	No	No	No	No	No	No	No	No	n/a	0	0	no	no	0	177	no	no	no	bottle	0
EL152	Control	0	144	F	1	4000	Yes	No	1st	LBW	No	No	Yes	term	41	100	307	unremarkable	1	Mastitis	No	No	No	No	none	No	No	No	No	No	No	No	No	No	No	No	No	n/a	0	0	no	no	0	140	no	no	no	bottle	0
EL283	ON	1	143	M	0	3960	Yes	No	1st	LBW	No	No	Yes	term	35.9	84	308	unremarkable	1	none	No	No	No	No	none	No	No	No	No	No	No	No	No	No	No	No	No	n/a	0	0	no	no	0	244	yes	no	no	tube	2
EL236	Control	0	140	M	0	3960	Yes	No	1st	LBW	No	Yes	No	prem	35.5	94	342	unremarkable	1	Pneumonia	No	No	No	No	none	No	No	No	No	No	No	No	No	No	No	No	No	n/a	0	0	no	no	1	68	no	no	no	bottle	1
EL169	ON	1	144	M	0	3950	Yes	No	1st	LBW	No	No	Yes	term	32.5	74	275	Malpresented	2	none	No	No	No	No	none	No	No	No	No	No	No	No	No	No	No	No	No	n/a	0	0	no	no	1	50	no	yes	no	bottle	1
EL122	ON	1	143	F	1	3950	Yes	No	1st	LBW	No	No	Yes	term	38.5	78	274	unremarkable	1	none	No	No	No	No	none	No	No	No	No	No	No	No	No	No	No	No	No	n/a	0	0	no	no	0	194	no	no	no	bottle	0
EL184	ON	1	139	F	1	3940	Yes	No	1st	LBW	Yes	No	No	very prem	38.5	86	314	unremarkable	1	none	No	No	No	No	none	No	No	No	No	No	No	No	No	No	No	No	No	n/a	0	0	no	no	0	290	yes	no	no	bottle	0
EL240	ON	1	139	F	1	3930	Yes	No	1st	LBW	Yes	No	No	very prem	34.4	74	284	unremarkable	1	none	No	No	No	No	none	No	No	No	No	No	No	No	No	No	No	No	No	n/a	0	0	no	no	0	40	no	yes	no	bottle	1
EL52	ON	1	143	M	0	3930	Yes	No	1st	LBW	No	No	Yes	term	29.9	120	384	Malpresented	2	none	No	No	No	No	none	No	No	No	No	No	No	No	No	No	No	No	No	n/a	0	0	no	no	1	61	no	no	yes	mixed	1
EL36	ON	1	142	M	0	3930	Yes	No	1st	LBW	No	Yes	No	prem	35.4	53	267	unremarkable	1	none	No	No	No	No	none	No	No	No	No	No	No	No	No	No	No	No	No	n/a	0	0	no	no	0	221	yes	no	no	bottle	0
EL173	ON	1	143	F	1	3920	Yes	No	1st	LBW	No	No	Yes	term	38	73	309	Malpresented	3	none	No	No	No	No	none	No	No	No	No	No	No	No	No	No	No	No	No	n/a	0	0	no	no	0	185	no	no	no	bottle	1
EL258	ON	1	140	F	1	3890	Yes	No	1st	LBW	No	Yes	No	prem	34.5	94	372	unremarkable	1	none	No	No	No	No	none	No	No	No	No	No	No	No	No	No	No	No	No	n/a	0	0	no	no	0	41	no	yes	no	mixed	1
EL345	ON	1	143	F	1	3880	Yes	No	1st	LBW	No	No	Yes	term	37.2	49	215	Malpresented	2	none	No	No	No	No	none	No	No	No	No	No	No	No	No	No	No	No	No	n/a	0	0	no	no	0	254	yes	no	no	bottle	1
EL247	ON	1	139	F	1	3880	Yes	No	1st	LBW	Yes	No	No	very prem	37.2	73	259	unremarkable	1	none	No	No	No	No	none	No	No	No	No	No	No	No	No	No	No	No	No	n/a	0	0	no	no	0	169	no	no	no	bottle	2
EL207	ON	1	141	M	0	3880	Yes	No	1st	LBW	No	Yes	No	prem	35.5	67	291	unremarkable	1	none	No	No	No	No	none	No	No	No	No	No	No	No	No	No	No	No	No	n/a	0	0	no	no	0	228	yes	no	no	bottle	1
EL157	ON	1	143	M	0	3880	Yes	No	1st	LBW	No	No	Yes	term	34.6	68	328	unremarkable	1	none	No	No	No	No	none	No	No	No	No	No	No	No	No	No	No	No	No	n/a	0	0	no	no	0	128	no	no	no	bottle	0
EL355	ON	1	139	F	1	3870	Yes	No	1st	LBW	Yes	No	No	very prem	34.25	54	299	unassisted	0	none	No	No	Yes	Yes	one	No	No	No	No	No	No	No	No	Yes	n/a	Yes	Yes	M-harm, Euth	2	*	yes	n/a	n/a	174	no	no	n/a	bottle	n/a
EL312	ON	1	141	F	1	3870	Yes	No	1st	LBW	No	Yes	No	prem	38	76	325	unremarkable	1	Pneumonia	No	No	No	No	none	No	No	No	No	No	No	No	No	No	No	No	No	n/a	0	0	no	no	0	36	no	yes	no	tube	0
EL13	ON	1	140	M	0	3860	Yes	No	1st	LBW	No	Yes	No	prem	41	87.4	302.4	unremarkable	1	none	No	No	No	No	none	No	No	No	No	No	No	No	No	No	No	No	No	n/a	0	0	no	no	0	174	no	no	no	bottle	0
EL367	ON	1	145	M	0	3840	Yes	No	1st	LBW	No	No	Yes	term	36	58	244	Malpresented	2	none	No	No	No	No	none	No	No	No	No	No	No	No	No	Yes	n/a	Yes	Yes	M-harm, Euth	2	*	yes	n/a	n/a	247	yes	no	yes	bottle	1
EL319	ON	1	141	F	1	3830	Yes	No	1st	LBW	No	Yes	No	prem	37.9	99	332	Malpresented	2	none	No	No	No	No	none	No	No	No	No	No	No	No	No	No	No	No	No	n/a	0	0	no	no	0	255	yes	no	no	bottle	1
EL317	Control	0	144	M	0	3830	Yes	No	1st	LBW	No	No	Yes	term	34	84	266	unremarkable	1	none	No	No	No	No	none	No	No	No	No	No	No	No	No	No	No	No	No	n/a	0	0	no	no	0	200	yes	no	no	bottle	0
EL210	ON	1	139	M	0	3830	Yes	No	1st	LBW	Yes	No	No	very prem	37	*	*	unassisted	0	Pneumonia	No	No	No	No	none	No	Yes	No	No	No	No	No	Yes	No	No	No	No	n/a	0	0	no	no	0	66	no	no	no	bottle	1
EL133	ON	1	141	F	1	3830	Yes	No	1st	LBW	No	Yes	No	prem	34.5	*	*	unremarkable	1	none	No	No	No	No	none	No	No	No	No	No	No	No	No	No	No	No	No	n/a	0	0	no	no	0	174	no	no	no	bottle	0
EL118	ON	1	144	M	0	3830	Yes	No	1st	LBW	No	No	Yes	term	40	94	321	Malpresented	3	none	No	No	No	No	none	No	No	No	No	No	No	No	No	No	No	No	No	n/a	0	0	no	no	0	275	yes	no	no	bottle	0
EL220	Control	0	142	F	1	3820	Yes	No	1st	LBW	No	Yes	No	prem	36	104	314	unremarkable	1	Pneumonia	No	No	No	No	none	No	No	No	No	No	No	No	No	No	No	No	No	n/a	0	0	no	no	0	130	no	no	no	bottle	2
EL57	ON	1	142	F	1	3820	Yes	No	1st	LBW	No	Yes	No	prem	38	75	316	unassisted	0	none	No	No	No	No	none	No	No	No	No	No	No	No	No	No	No	No	No	n/a	0	0	no	no	0	112	no	no	no	bottle	1
EL353	ON	1	141	M	0	3800	Yes	No	1st	LBW	No	Yes	No	prem	37	69	258	unremarkable	1	none	No	No	No	No	none	No	No	No	No	No	No	No	No	No	No	No	No	n/a	0	0	no	no	0	231	yes	no	no	bottle	0
EL274	ON	1	141	M	0	3800	Yes	No	1st	LBW	No	Yes	No	prem	36	76	309	unremarkable	1	none	No	No	No	No	none	No	No	No	No	No	No	No	No	No	No	No	No	n/a	0	0	no	no	0	22	no	yes	no	bottle	0
EL352	ON	1	140	F	1	3790	Yes	No	1st	LBW	No	Yes	No	prem	36.5	67	251	Malpresented	2	Pneumonia	No	No	No	No	none	No	No	No	No	No	No	No	No	No	No	No	No	n/a	0	0	no	no	0	289	yes	no	no	bottle	0
EL227	ON	1	142	M	0	3790	Yes	No	1st	LBW	No	Yes	No	prem	36	59	236	unremarkable	1	none	No	No	No	No	none	Yes	No	No	No	No	No	No	Yes	No	No	No	No	n/a	0	0	no	no	0	25	no	yes	no	mixed	2
EL304	ON	1	140	M	0	3770	Yes	No	1st	LBW	No	Yes	No	prem	37	71	226	Malpresented	2	none	No	No	No	No	none	Yes	No	No	No	No	No	No	Yes	No	No	No	No	n/a	1	0	yes	no	0	194	yes	no	no	bottle	0
EL259	ON	1	140	F	1	3770	Yes	No	1st	LBW	No	Yes	No	prem	36	70	301	unremarkable	1	none	No	No	No	No	none	No	No	No	No	No	No	No	No	No	No	No	No	n/a	0	0	no	no	0	364	yes	no	no	bottle	0
EL116	ON	1	145	M	0	3770	Yes	No	1st	LBW	No	No	Yes	term	33.8	100	328	Ringwomb	3	none	No	No	No	No	none	No	No	No	No	No	No	No	No	No	No	No	No	n/a	0	0	no	no	0	144	no	no	no	bottle	0
EL40	ON	1	141	M	0	3740	Yes	No	1st	LBW	No	Yes	No	prem	36	75	237	unremarkable	1	none	No	No	No	No	none	No	No	No	No	No	No	No	No	No	No	No	No	n/a	1	0	yes	no	0	32	no	yes	yes	mixed	1
EL295	Control	0	143	F	1	3720	Yes	No	1st	LBW	No	No	Yes	term	32.7	87	222	unremarkable	1	none	No	No	No	No	none	No	No	No	No	No	No	No	No	No	No	No	No	n/a	0	0	no	no	0	320	yes	no	no	bottle	0
EL187	ON	1	142	F	1	3720	Yes	No	1st	LBW	No	Yes	No	prem	35.5	84	245	Malpresented	3	none	No	Yes	No	Yes	one	No	No	No	No	No	No	No	No	No	No	No	No	n/a	1	1	yes	yes	1	n.d	n/a	n/a	no	bottle	1
EL50	ON	1	143	M	0	3720	Yes	No	1st	LBW	No	No	Yes	term	35.5	62	274	Malpresented	2	none	No	No	No	No	none	No	No	No	No	No	No	No	No	No	No	No	No	n/a	0	0	no	no	0	243	yes	no	no	bottle	2
EL358	ON	1	140	F	1	3700	Yes	No	1st	LBW	No	Yes	No	prem	37.4	57	258	unassisted	0	none	No	No	No	No	none	No	No	No	No	No	No	No	No	No	No	No	No	n/a	0	0	no	no	0	261	yes	no	no	bottle	2
EL162	ON	1	142	M	0	3700	Yes	No	1st	LBW	No	Yes	No	prem	35	76	299	Tight for size of pelvis	2	none	No	No	No	No	none	No	No	No	No	No	No	No	No	No	No	No	No	n/a	0	0	no	no	0	2	no	yes	no	bottle	1
EL341	ON	1	142	F	1	3690	Yes	No	1st	LBW	No	Yes	No	prem	34.5	90	302	unremarkable	1	none	No	No	No	No	none	No	No	No	No	No	No	No	No	No	No	No	No	n/a	0	0	no	no	0	469	yes	no	no	bottle	1
EL90	ON	1	142	M	0	3670	Yes	No	1st	LBW	No	Yes	No	prem	35.5	68	248	unassisted	0	none	No	No	No	No	none	No	No	No	No	No	No	No	No	No	No	No	No	n/a	0	0	no	no	0	336	yes	no	no	bottle	1
EL81	ON	1	143	F	1	3635	Yes	No	1st	LBW	?	No	Yes	term	29.1	77	273	unremarkable	1	none	No	No	No	No	none	No	No	No	No	No	No	No	No	No	No	No	No	n/a	0	0	no	no	0	160	yes	no	no	bottle	0
EL196	ON	1	139	M	0	3630	Yes	No	1st	LBW	Yes	No	No	very prem	36	64	257	Ringwomb	3	none	No	No	No	No	none	No	Yes	No	No	No	No	No	Yes	No	No	No	No	n/a	0	0	no	no	0	67	no	no	no	mixed	1
EL191	ON	1	141	F	1	3630	Yes	No	1st	LBW	No	Yes	No	prem	33.8	71	218	Tight for size of pelvis	3	none	No	No	No	No	none	No	No	No	No	No	No	No	No	No	No	No	No	n/a	2	1	yes	yes	1	69	no	no	yes	bottle	1
EL158	ON	1	144	F	1	3620	Yes	No	1st	LBW	No	No	Yes	term	33.6	74	251	unremarkable	1	none	No	No	No	No	none	No	No	No	No	No	No	No	No	No	No	No	No	n/a	0	0	no	no	0	114	no	no	no	bottle	1
EL305	Control	0	141	F	1	3600	Yes	No	1st	LBW	No	Yes	No	prem	35.6	48	158	unremarkable	1	none	No	No	No	No	none	No	No	No	No	No	No	No	No	No	No	No	No	n/a	0	0	no	no	0	240	yes	no	no	bottle	0
EL107	ON	1	144	F	1	3600	Yes	No	1st	LBW	No	No	Yes	term	39.5	101	391	unremarkable	1	none	No	No	No	No	none	No	No	No	No	No	No	No	No	No	No	No	No	n/a	0	0	no	no	0	192	yes	no	no	bottle	1
EL56	ON	1	144	M	0	3560	Yes	No	1st	LBW	No	No	Yes	term	36.8	82	290	unremarkable	1	none	No	No	No	No	none	No	No	No	No	No	No	No	No	No	No	No	No	n/a	0	0	no	no	0	72	no	no	no	bottle	2
EL15	ON	1	141	M	0	3560	Yes	No	1st	LBW	No	Yes	No	prem	35.2	65.3	302.3	Malpresented	3	none	Yes	No	No	Yes	one	No	No	No	No	No	No	No	No	No	No	No	No	n/a	0	0	no	no	0	153	no	no	no	mixed	1
EL76	ON	1	142	F	1	3550	Yes	No	1st	LBW	No	Yes	No	prem	36	54	276	Malpresented	2	none	No	No	No	No	none	No	No	No	No	No	No	No	No	No	No	No	No	n/a	0	0	no	no	0	275	yes	no	no	bottle	1
EL347	ON	1	141	M	0	3530	Yes	No	1st	LBW	No	Yes	No	prem	35.5	65	270	Malpresented	2	none	No	No	No	No	none	No	No	No	No	No	No	No	No	No	No	No	No	n/a	0	0	no	no	0	212	yes	no	no	bottle	0
EL206	ON	1	139	M	0	3530	Yes	No	1st	LBW	Yes	No	No	very prem	33.4	78	315	unremarkable	1	none	No	No	No	No	none	No	No	No	No	No	No	No	No	No	No	No	No	n/a	0	0	no	no	0	396	yes	no	no	bottle	0
EL189	ON	1	142	M	0	3530	Yes	No	1st	LBW	No	Yes	No	prem	35	80	310	Ringwomb	3	none	Yes	No	No	Yes	one	No	No	No	No	No	No	No	No	No	No	No	No	n/a	0	0	no	no	0	208	yes	no	no	bottle	0
EL357	ON	1	140	M	0	3490	Yes	No	1st	LBW	No	Yes	No	prem	36.25	65	273	Malpresented	2	none	No	No	No	No	none	No	No	No	No	No	No	No	No	No	No	No	No	n/a	0	0	no	no	0	98	no	no	no	bottle	0
EL43	ON	1	142	M	0	3490	Yes	No	1st	LBW	No	Yes	No	prem	39.5	55.7	249.7	unremarkable	1	none	No	No	No	No	none	No	No	No	No	No	No	No	No	No	No	No	No	n/a	0	0	no	no	0	100	no	no	no	bottle	0
EL26	ON	1	140	M	0	3440	Yes	No	1st	LBW	No	Yes	No	prem	36.9	67	206	unremarkable	1	none	No	No	No	No	none	No	No	No	No	No	No	No	No	No	No	No	No	n/a	0	0	no	no	0	166	no	no	no	bottle	1
EL193	ON	1	141	M	0	3400	Yes	No	1st	LBW	No	Yes	No	prem	34	41	157	unassisted	0	none	No	No	No	No	none	No	No	No	No	No	No	No	No	No	No	No	No	n/a	0	0	no	no	0	108	no	no	no	bottle	1
EL349	ON	1	141	F	1	3390	Yes	No	1st	LBW	No	Yes	No	prem	35.7	78	260	Malpresented	3	none	No	No	No	No	none	No	No	No	No	No	No	No	No	No	No	No	No	n/a	1	0	yes	no	0	243	yes	no	no	bottle	1
EL263	ON	1	140	F	1	3380	Yes	No	1st	LBW	No	Yes	No	prem	37	56	310	unremarkable	1	none	No	No	No	No	none	No	No	No	No	No	No	No	No	No	No	No	No	n/a	0	0	no	no	0	37	no	yes	no	bottle	2
EL346	ON	1	140	F	1	3350	Yes	No	1st	LBW	No	Yes	No	prem	35.1	58	246	Malpresented	2	none	No	No	No	No	none	No	No	No	No	No	No	No	No	No	No	No	No	n/a	0	0	no	no	0	198	yes	no	no	bottle	0
EL361	ON	1	142	M	0	3340	Yes	No	1st	LBW	No	Yes	No	prem	35.3	78	303	Malpresented	2	none	Yes	No	No	Yes	one	No	No	No	No	No	No	No	No	No	No	No	No	n/a	0	0	no	no	0	112	no	no	no	bottle	1
EL222	ON	1	139	F	1	3340	Yes	No	1st	LBW	Yes	No	No	very prem	35.4	65	301	unremarkable	1	none	No	No	No	No	none	No	No	No	No	No	No	No	No	No	No	No	No	n/a	0	0	no	no	1	184	yes	no	yes	bottle	2
EL288	ON	1	140	F	1	3330	Yes	No	1st	LBW	No	Yes	No	prem	35	66	264	Tight for size of pelvis	3	none	No	Yes	No	Yes	one	No	No	No	No	No	No	No	No	No	No	No	No	n/a	1	0	yes	no	0	70	no	no	no	bottle	1
EL140	ON	1	143	M	0	3320	Yes	No	1st	LBW	No	No	Yes	term	30.2	70	281	unremarkable	1	Pneumonia	No	No	No	No	none	No	No	No	No	No	No	No	No	No	No	No	No	n/a	0	0	no	no	0	228	yes	no	no	bottle	1
EL267	ON	1	140	M	0	3300	Yes	No	1st	LBW	No	Yes	No	prem	35.6	66	364	Malpresented	3	none	No	No	No	No	none	No	No	No	No	No	No	No	No	No	No	No	No	n/a	0	0	no	no	0	84	no	no	yes	bottle	1
EL285	ON	1	140	F	1	3280	Yes	No	1st	LBW	No	Yes	No	prem	31.9	*	*	unremarkable	1	Retained placenta	No	No	No	No	none	No	No	No	No	No	No	No	No	No	Yes	Yes	No	Congenital malform, euth	0	0	no	no	1	51	no	no	no	bottle	1
EL365	ON	1	140	M	0	3250	Yes	No	1st	LBW	No	Yes	No	prem	35.5	73	267	Malpresented	2	none	No	No	No	No	none	No	No	No	No	No	No	No	No	No	No	No	No	n/a	0	0	no	no	0	302	yes	no	no	bottle	1
EL268	ON	1	141	F	1	3250	Yes	No	1st	LBW	No	Yes	No	prem	36	60	236	unremarkable	1	none	No	No	No	No	none	No	No	No	No	No	No	No	No	No	No	No	No	n/a	0	0	no	no	0	60	no	no	yes	tube	2
EL24	ON	1	141	F	1	3220	Yes	No	1st	LBW	No	Yes	No	prem	37.5	52.7	254.7	unremarkable	1	none	No	No	No	No	none	No	No	No	No	No	No	No	No	No	No	No	No	n/a	0	0	no	no	0	146	no	no	no	bottle	1
EL1	ON	1	138	M	0	3200	Yes	Yes	1st	ELBW	Yes	No	No	very prem	36	70	244	Malpresented	0	none	No	Yes	No	Yes	one	No	No	No	No	No	No	No	No	No	No	No	No	n/a	0	0	no	no	0	30	no	yes	yes	tube	1
EL307	ON	1	142	M	0	3150	Yes	Yes	1st	ELBW	No	Yes	No	prem	33.5	59	245	unremarkable	1	Pneumonia	No	No	No	No	none	No	No	No	No	No	No	No	No	No	No	No	No	n/a	0	0	no	no	0	120	no	no	no	bottle	1
EL296	ON	1	142	M	0	3150	Yes	Yes	1st	ELBW	No	Yes	No	prem	33	67	250	unremarkable	1	none	No	Yes	No	Yes	one	Yes	No	No	No	No	No	No	Yes	No	No	No	No	n/a	0	0	no	no	0	100	no	no	no	mixed	0
EL77	ON	1	140	F	1	3120	Yes	No	1st	LBW	No	Yes	No	prem	34.5	54	250	unremarkable	1	none	No	No	No	No	none	No	No	No	No	No	No	No	No	No	No	No	No	n/a	0	0	no	no	0	184	yes	no	no	bottle	1
EL354	ON	1	136	F	1	3080	Yes	No	1st	LBW	Yes	No	No	very prem	35.7	38	154	unremarkable	1	none	No	No	No	No	none	No	No	No	No	No	No	No	No	No	No	No	No	n/a	0	0	no	no	0	254	yes	no	no	bottle	0
EL315	ON	1	144	M	0	3080	Yes	Yes	1st	ELBW	No	No	Yes	term	32.9	72	240	Tight for size of pelvis	3	none	Yes	No	No	Yes	one	No	No	No	No	No	No	No	No	No	No	No	No	n/a	0	0	no	no	0	289	yes	no	no	bottle	0
EL348	ON	1	143	M	0	3060	Yes	Yes	1st	ELBW	No	No	Yes	term	34.8	47	187	Malpresented	2	none	No	No	No	No	none	No	No	No	No	No	No	No	No	No	No	No	No	n/a	2	1	yes	yes	0	201	yes	no	yes	bottle	1
EL306	ON	1	145	F	1	3040	Yes	No	1st	LBW	No	No	Yes	term	33.4	44	180	unremarkable	1	none	No	No	No	No	none	No	No	No	No	No	No	No	No	No	No	No	No	n/a	0	0	no	no	0	76	no	no	no	bottle	1
EL335	ON	1	138	M	0	3030	Yes	Yes	1st	ELBW	Yes	No	No	very prem	30.2	78	284	Malpresented	2	none	No	No	No	No	none	No	No	No	No	No	No	No	No	No	No	No	No	n/a	0	0	no	no	0	474	yes	no	no	bottle	0
EL82	ON	1	144	M	0	3030	Yes	Yes	1st	ELBW	No	No	Yes	term	30.5	75	252	unremarkable	1	none	No	Yes	No	Yes	one	No	No	Yes-precaution	No	Yes	Yes	No	Yes	No	No	No	No	n/a	0	0	no	no	2	25	no	yes	yes	bottle	1
EL171	ON	1	142	F	1	3010	Yes	No	1st	LBW	No	Yes	No	prem	31	38	218	unremarkable	1	none	No	No	No	No	none	No	No	No	No	No	No	No	No	No	No	No	No	n/a	0	0	no	no	0	74	no	no	no	bottle	2
EL289	ON	1	140	F	1	3000	Yes	No	1st	LBW	No	Yes	No	prem	34.3	52	213	unremarkable	1	Pneumonia	No	No	No	No	none	No	No	No	No	No	No	No	No	No	No	No	No	n/a	0	0	no	no	0	200	yes	no	no	bottle	1
EL208	ON	1	138	F	1	3000	Yes	No	1st	LBW	Yes	No	No	very prem	31	60	238	unremarkable	1	none	No	No	No	No	none	No	Yes	No	No	No	No	No	Yes	No	No	No	No	n/a	0	0	no	no	0	324	yes	no	no	bottle	0
EL183	ON	1	139	M	0	3000	Yes	Yes	1st	ELBW	Yes	No	No	very prem	31.9	59	260	Tight for size of pelvis	2	none	No	No	No	No	none	No	No	No	No	No	No	No	No	No	Yes	Yes	No	Pneumonia	0	0	no	no	0	212	yes	no	no	bottle	0
EL6	ON	1	135	F	1	2980	Yes	No	1st	LBW	Yes	No	No	very prem	31.4	53	213	unassisted	0	none	No	Yes	No	Yes	one	No	No	No	No	No	No	No	No	Yes	n/a	Yes	No	Neurological issues	0	*	no	n/a	n/a	133	no	no	yes	tube	3
EL132	ON	1	141	M	0	2950	Yes	Yes	1st	ELBW	No	Yes	No	prem	32.5	50	250	unremarkable	1	none	No	No	No	No	none	No	No	No	No	No	No	No	No	No	No	No	No	n/a	0	0	no	no	0	12	no	yes	no	mixed	2
EL55	ON	1	140	M	0	2920	Yes	Yes	1st	ELBW	No	Yes	No	prem	34	61	263	unremarkable	1	none	No	No	No	No	none	No	No	No	No	No	No	No	No	No	No	No	No	n/a	0	0	no	no	0	165	yes	no	no	bottle	1
EL233	ON	1	140	F	1	2900	Yes	No	1st	LBW	No	Yes	No	prem	32.5	64	249	unassisted	0	none	No	No	No	No	none	No	No	No	No	No	No	No	No	No	No	No	No	n/a	0	0	no	no	1	80	no	no	no	bottle	1
EL239	ON	1	142	M	0	2890	Yes	Yes	1st	ELBW	No	Yes	No	prem	32.5	66	247	unremarkable	1	none	No	No	No	No	none	No	No	No	No	No	No	No	No	No	No	No	No	n/a	0	0	no	no	0	110	no	no	yes	bottle	3
EL313	ON	1	140	M	0	2880	Yes	Yes	1st	ELBW	No	Yes	No	prem	33.6	74	202	Malpresented	2	none	No	No	No	No	none	No	No	No	No	No	No	No	No	No	No	No	No	n/a	0	0	no	no	0	47	no	yes	no	bottle	0
EL294	ON	1	142	M	0	2820	Yes	Yes	1st	ELBW	No	Yes	No	prem	33.7	61	222	unremarkable	1	none	No	No	No	No	none	No	No	No	No	No	No	No	No	No	No	No	No	n/a	0	0	no	no	0	96	no	no	no	bottle	0
EL286	ON	1	138	F	1	2800	Yes	Yes	1st	ELBW	Yes	No	No	very prem	32.1	49	185	unremarkable	1	none	No	No	No	No	none	No	No	No	No	No	No	No	No	No	No	No	No	n/a	2	1	yes	yes	2	15	no	yes	yes	bottle	3
EL327	ON	1	141	M	0	2780	Yes	Yes	1st	ELBW	No	Yes	No	prem	33	45	159	unremarkable	1	none	No	No	No	No	none	No	No	No	No	No	No	No	No	No	No	No	No	n/a	1	0	yes	no	0	220	yes	no	no	bottle	1
EL78	ON	1	142	F	1	2770	Yes	Yes	1st	ELBW	No	Yes	No	prem	24.8	66	228	Malpresented	3	none	No	No	No	No	none	No	No	No	No	No	No	No	No	No	No	No	No	n/a	0	0	no	no	0	188	yes	no	yes	mixed	1
EL204	ON	1	139	F	1	2740	Yes	Yes	1st	ELBW	Yes	No	No	very prem	32.5	53	199	unremarkable	1	none	No	No	No	No	none	No	No	No	No	No	No	No	No	No	No	No	No	n/a	0	0	no	no	0	87	no	no	no	bottle	1
EL155	ON	1	147	F	1	2740	Yes	Yes	1st	ELBW	No	No	Yes	term	33	67	253	Ringwomb	3	Pneumonia	No	No	No	No	none	No	No	No	No	No	No	No	No	No	No	No	No	n/a	1	0	yes	no	0	50	no	yes	yes	bottle	3
EL195	ON	1	138	F	1	2660	Yes	Yes	1st	ELBW	Yes	No	No	very prem	30.3	45	164	unremarkable	1	none	No	No	No	No	none	No	Yes	Yes-kidney issues	Yes	No	Yes	No	Yes	No	No	No	No	n/a	0	0	no	no	1	19	no	yes	no	bottle	2
EL339	ON	1	138	M	0	2630	Yes	Yes	1st	ELBW	Yes	No	No	very prem	31	37	164	Malpresented	2	none	No	No	No	No	none	No	No	No	No	No	No	No	No	No	No	No	No	n/a	1	0	yes	no	0	447	yes	no	yes	bottle	1
EL370	ON	1	142	M	0	2620	Yes	Yes	1st	ELBW	No	Yes	No	prem	30.5	64	196	Malpresented	2	none	No	No	No	No	none	No	No	Yes-kidney issues	Yes	No	Yes	No	Yes	No	No	No	No	n/a	1	2	yes	yes	0	15	no	yes	no	bottle	2
EL302	ON	1	140	F	1	2580	Yes	Yes	1st	ELBW	No	Yes	No	prem	34.1	58	174	Malpresented	2	none	No	No	No	No	none	No	No	No	No	No	No	No	No	No	No	No	No	n/a	0	0	no	no	0	28	no	yes	no	bottle	1
EL188	ON	1	137	F	1	2550	Yes	Yes	1st	ELBW	Yes	No	No	very prem	33	35	161	unassisted	0	none	No	No	No	No	none	No	Yes	No	No	No	No	No	Yes	No	No	No	No	n/a	0	0	no	no	0	200	yes	no	yes	bottle	1
EL331	ON	1	140	F	1	2520	Yes	Yes	1st	ELBW	No	Yes	No	prem	32.5	57	206	unremarkable	1	Pneumonia	No	Yes	No	Yes	one	No	No	No	No	No	No	No	No	No	No	No	No	n/a	0	1	no	yes	0	126	yes	no	yes	bottle	2
EL64	ON	1	141	F	1	2500	Yes	Yes	1st	ELBW	No	Yes	No	prem	31	33	171	unassisted	0	none	No	No	No	No	none	No	No	Yes-precaution	No	Yes	Yes	No	Yes	No	No	No	No	n/a	0	0	no	no	0	310	yes	no	no	bottle	1
EL205	ON	1	139	M	0	2470	Yes	Yes	1st	ELBW	Yes	No	No	very prem	33	36	146	unremarkable	1	none	No	No	No	No	none	Yes	No	Yes- fluids	No	No	No	No	Yes	No	No	No	No	n/a	0	0	no	no	0	40	no	yes	no	bottle	1
EL318	ON	1	140	F	1	2460	Yes	Yes	1st	ELBW	No	Yes	No	prem	28.5	32	187	unremarkable	1	none	No	No	No	No	none	No	No	No	No	No	No	No	No	No	No	No	No	n/a	0	1	no	yes	0	30	no	yes	yes	bottle	3
EL151	ON	1	141	F	1	2460	Yes	Yes	1st	ELBW	No	Yes	No	prem	34	133	313	unassisted	0	none	Yes	Yes	Yes	Yes	three	No	No	Yes-kidney issues	Yes	No	Yes	blood	Yes	Yes	n/a	Yes	No	Neurological issues	*	*	n/a	n/a	n/a	380	yes	no	yes	tube	3
EL46	ON	1	144	F	1	2440	Yes	Yes	1st	ELBW	No	No	Yes	term	29	34	151	unremarkable	1	none	No	No	No	No	none	No	No	No	No	No	No	No	No	No	No	No	No	n/a	0	0	no	no	0	38	no	yes	no	bottle	0
EL314	ON	1	143	F	1	2370	Yes	Yes	1st	ELBW	No	No	Yes	term	32.2	*	*	unremarkable	1	Retained placenta	No	No	No	No	none	No	No	No	No	No	No	No	No	No	No	No	No	n/a	0	0	no	no	0	61	no	no	no	bottle	2
EL28	ON	1	139	M	0	2370	Yes	Yes	1st	ELBW	Yes	No	No	very prem	33	62.3	240.3	unremarkable	2	none	No	No	No	No	none	No	No	No	No	No	No	No	No	No	No	No	No	n/a	0	0	no	no	0	120	yes	no	yes	bottle	1
EL270	ON	1	138	F	1	2330	Yes	Yes	1st	ELBW	Yes	No	No	very prem	29.5	58	289	unassisted	0	none	No	No	No	No	none	No	No	Yes-precaution	No	Yes	Yes	No	Yes	No	No	No	No	n/a	0	0	no	no	0	0	no	yes	yes	mixed	3
EL51	ON	1	141	F	1	2330	Yes	Yes	1st	ELBW	No	Yes	No	prem	23.6	41	211	Malpresented	2	none	No	No	No	No	none	No	No	Yes-kidney issues	Yes	No	Yes	protein	Yes	No	No	No	No	n/a	0	2	no	yes	1	10	no	yes	yes	bottle	1
EL262	ON	1	136	M	0	2310	Yes	Yes	1st	ELBW	Yes	No	No	very prem	31	56	224	unremarkable	1	none	No	No	No	No	none	Yes	No	No	No	No	No	No	Yes	No	No	No	No	n/a	0	1	no	yes	1	25	no	yes	yes	bottle	1
EL38	ON	1	140	F	1	2290	Yes	Yes	1st	ELBW	No	Yes	No	prem	31.5	42	174	unassisted	0	none	No	No	No	No	none	No	No	No	No	No	No	No	No	No	No	No	No	n/a	0	0	no	no	0	40	no	yes	yes	bottle	1
EL37	ON	1	137	F	1	2230	Yes	Yes	1st	ELBW	Yes	No	No	very prem	33	50	200	unremarkable	1	Retained placenta	No	No	No	No	none	No	No	Yes-kidney issues	Yes	No	Yes	protein/blood	Yes	No	No	No	No	n/a	0	0	no	no	1	125	yes	no	yes	bottle	1
EL249	ON	1	140	M	0	2220	Yes	Yes	1st	ELBW	No	Yes	No	prem	27.4	33	164	unremarkable	1	none	No	No	No	No	none	No	No	Yes-precaution	No	Yes	Yes	No	Yes	No	No	No	No	n/a	0	1	no	yes	0	72	no	no	yes	bottle	1
EL251	ON	1	137	M	0	2150	Yes	Yes	1st	ELBW	Yes	No	No	very prem	27	53	237	unremarkable	1	none	Yes	Yes	Yes	Yes	three	No	No	No	No	No	No	No	No	Yes	n/a	Yes	No	Neurological issues	*	*	n/a	n/a	n/a	0	no	yes	n/a	n/a	n/a
EL362	ON	1	141	M	0	2140	Yes	Yes	1st	ELBW	No	Yes	No	prem	27	38	186	Malpresented	2	none	No	No	No	No	none	No	No	Yes-kidney issues	Yes	No	Yes	protein/blood	Yes	No	No	No	No	n/a	0	0	no	no	0	24	no	yes	yes	bottle	1
EL84	ON	1	143	M	0	2140	Yes	Yes	1st	ELBW	No	No	Yes	term	28.8	36	133	unremarkable	1	none	No	No	No	No	none	No	No	Yes-kidney issues	Yes	No	Yes	protein	Yes	No	No	No	No	n/a	0	1	no	yes	2	0	no	yes	yes	bottle	1
EL229	ON	1	141	M	0	2130	Yes	Yes	1st	ELBW	No	Yes	No	prem	29.5	31	129	unremarkable	1	Pneumonia	No	No	No	No	none	No	No	No	No	No	No	No	No	No	No	No	No	n/a	0	1	no	yes	3	20	no	yes	yes	bottle	1
EL186	ON	1	138	F	1	2110	Yes	Yes	1st	ELBW	Yes	No	No	very prem	30.5	26	98	unassisted	0	none	No	No	No	No	none	No	No	No	No	No	No	No	No	No	No	No	No	n/a	0	0	no	no	0	10	no	yes	yes	bottle	1
EL290	ON	1	140	F	1	2100	Yes	Yes	1st	ELBW	No	Yes	No	prem	31	30	192	unassisted	0	Pneumonia	No	No	No	No	none	Yes	No	Yes-precaution	No	Yes	Yes	No	Yes	No	No	No	No	n/a	0	1	no	yes	1	160	yes	no	yes	bottle	1
EL366	ON	1	138	F	1	2090	Yes	Yes	1st	ELBW	Yes	No	No	very prem	27.9	14	60	Ringwomb, CS	4	C.section recov	Yes	No	Yes	Yes	two	No	No	Yes-precaution	No	Yes	Yes	No	Yes	No	No	No	No	n/a	0	0	no	no	1	54	no	no	yes	tube	3
EL326	ON	1	140	M	0	2080	Yes	Yes	1st	ELBW	No	Yes	No	prem	*	32	165	unremarkable	1	none	No	No	No	No	none	No	No	n/a	No	No	No	n/a	No	Yes	n/a	Yes	Yes	M-harm, Euth	2	*	yes	n/a	n/a	0	no	yes	n/a	bottle	n/a
EL60	ON	1	144	M	0	2030	Yes	Yes	1st	ELBW	No	No	Yes	term	30.5	34	150	unremarkable	1	none	Yes	No	No	Yes	one	No	No	No	No	No	No	protein	No	No	No	No	No	n/a	0	0	no	no	0	44	no	yes	no	bottle	1
EL303	ON	1	138	F	1	1960	Yes	Yes	1st	ELBW	Yes	No	No	very prem	27.5	27	151	unremarkable	1	Mastitis	Yes	Yes	No	Yes	two	No	No	No	No	No	No	No	No	No	No	No	No	n/a	0	0	no	no	1	148	yes	no	yes	bottle	2
EL80	ON	1	143	M	0	1950	Yes	Yes	1st	ELBW	No	No	Yes	term	36.2	45	163	unassisted	0	none	No	No	No	No	none	No	No	Yes-kidney issues	Yes	No	Yes	protein	Yes	Yes	n/a	Yes	Yes	M-harm, Euth	0	2	no	yes	1	40	no	yes	yes	bottle	1
EL67	ON	1	138	M	0	1930	Yes	Yes	1st	ELBW	Yes	No	No	very prem	19.5	29	213	Ringwomb	3	none	No	No	No	No	none	No	No	n/a	No	No	No	n/a	No	Yes	n/a	Yes	No	Stillbirth	*	*	n/a	n/a	n/a	71	no	no	n/a	n/a	n/a
EL221	ON	1	138	M	0	1920	Yes	Yes	1st	ELBW	Yes	No	No	very prem	27	33	162	unremarkable	1	none	Yes	Yes	No	Yes	two	No	No	No	No	No	No	No	No	Yes	n/a	Yes	No	Stillbirth	*	*	n/a	n/a	n/a	n.d	n/a	n/a	n/a	n/a	n/a
EL252	ON	1	138	F	1	1880	Yes	Yes	1st	ELBW	Yes	No	No	very prem	29	36	155	unremarkable	1	none	Yes	Yes	No	Yes	two	Yes	No	No	No	No	No	No	Yes	No	No	No	No	n/a	0	2	no	yes	3	0	no	yes	yes	n/a	1
EL217	ON	1	139	F	1	1820	Yes	Yes	1st	ELBW	Yes	No	No	very prem	27	30	159	unremarkable	1	Pneumonia	No	No	No	No	none	No	No	No	No	No	No	No	No	No	No	No	No	n/a	0	1	no	yes	3	0	no	yes	yes	bottle	2
EL127	ON	1	137	F	1	1790	Yes	Yes	1st	ELBW	Yes	No	No	very prem	27	41	151	Ringwomb	3	none	No	No	Yes	Yes	one	Yes	No	Yes-precaution	No	Yes	Yes	No	Yes	No	Yes	Yes	No	Pneumonia	0	0	no	no	2	30	no	yes	yes	bottle	1
EL216	ON	1	137	M	0	1740	Yes	Yes	1st	ELBW	Yes	No	No	very prem	26.5	41	159	unassisted	0	none	No	No	No	No	none	No	No	Yes-kidney issues	Yes	No	Yes	protein/blood	Yes	No	No	No	No	n/a	0	0	no	no	3	2	no	yes	yes	mixed	1
EL369	ON	1	138	F	1	1720	Yes	Yes	1st	ELBW	Yes	No	No	very prem	25	15	101	Ringwomb,CS	4	C.section recov	No	No	No	No	none	No	No	Yes-precaution	No	Yes	Yes	No	Yes	No	No	No	No	n/a	0	0	no	no	1	10	no	yes	yes	bottle	1
EL178	ON	1	139	M	0	1710	Yes	Yes	1st	ELBW	Yes	No	No	very prem	28.7	49	193	unassisted	0	none	No	No	No	No	none	No	No	n/a	No	No	No	n/a	No	Yes	n/a	Yes	Yes	M-harm, Euth	2	*	yes	n/a	n/a	64	no	no	n/a	n/a	n/a
EL298	ON	1	134	M	0	1200	Yes	Yes	1st	ELBW	Yes	No	No	very prem	*	*	*	Ringwomb	3	none	Yes	No	No	No	none	No	No	n/a	No	No	No	n/a	No	Yes	n/a	Yes	No	Stillbirth	*	*	n/a	n/a	n/a	n.d	n/a	n/a	n/a	n/a	n/a
[truncated: 11 more columns]
